# Supplementary material for: Heterochromatin boundaries maintain centromere position, size and number
Source: Nat Struct Mol Biol. 2025 Nov 25;33(2):220–34. doi: 10.1038/s41594-025-01706-2 (PMC7618434; doi:10.1038/s41594-025-01706-2)
Supplement: Supplementary file 3 — MultiBigWig summary output and data for bar plots. [file 41594_2025_1706_MOESM3_ESM.xlsx]

## Sheet: Fig 1
MultiBigWig Summary Output for Fig 1 e, f																Fig 1d
#'chr'	'start'	'end'	's1_rmvdups_CENPA.bw'	's2_rmvdups_CENPA.bw'	's3_rmvdups_CENPA.bw'	's4_rmvdups_CENPA.bw'	's5_rmvdups_CENPA.bw'	's6_rmvdups_CENPA.bw'	's7_rmvdups_CENPA.bw'	's8_rmvdups_CENPA.bw'	's9_rmvdups_CENPA.bw'	's10_rmvdups_CENPA.bw'				clone	start	end	width	center	delta
chr4_2	42650000	42651000	0.0452357	0.150236	0.0937256	0.0754947	0.0535295	0.0503568	0.202931	0.117984	0.0522351	0.0502963				Day 0	42868059	42958124	90065	4.29131e+07	0
chr4_2	42651000	42652000	0.118474	0.198228	0.075658	0.116024	0.112412	0.0812775	0.228727	0.12426	0.0511237	0.0898912				1.1	42862713	42957589	94876	42910151	-2940.5
chr4_2	42652000	42653000	0.0872402	0.0740744	0.0350059	0.0460915	0.190565	0.0538905	0.184873	0.100412	0.0855767	0.0620678				1.2	42871800	42981910	110110	42926855	13763.5
chr4_2	42653000	42654000	0.16371	0.24309	0.147928	0.165294	0.3094	0.104247	0.300957	0.125515	0.127809	0.0781198				1.3	42858971	42957589	98618	42908280	-4811.5
chr4_2	42654000	42655000	0.0990877	0.202401	0.0677534	0.0866203	0.148812	0.106014	0.34567	0.104177	0.122252	0.0363846				2.1	42860040	42957589	97549	4.29088e+07	-4277
chr4_2	42655000	42656000	0.0441586	0.160669	0.106147	0.0731107	0.143459	0.0706761	0.178424	0.0891156	0.0589035	0.0770496				2.2	42857902	42957857	99955	4.29079e+07	-5212
chr4_2	42656000	42657000	0.0904714	0.231613	0.123085	0.0468862	0.0963532	0.062725	0.196052	0.0953914	0.0711286	0.0609976				2.3	42869127	42973357	104230	42921242	8150.5
chr4_2	42657000	42658000	0.0603142	0.210747	0.0779165	0.0667532	0.123118	0.062725	0.181434	0.0564817	0.0655717	0.0588574				3.1	42859239	42957589	98350	42908414	-4677.5
chr4_2	42658000	42659000	0.0775469	0.164842	0.095984	0.0611905	0.0781531	0.0777437	0.133281	0.0828399	0.0711286	0.0363846				3.2	42845074	42941821	96747	4.28934e+07	-19644
chr4_2	42659000	42660000	0.0904713	0.166928	0.0440397	0.0500649	0.088859	0.106898	0.221848	0.0677781	0.0822425	0.0492262				3.3	42853359	42942356	88997	4.28979e+07	-15234
chr4_2	42660000	42661000	0.100165	0.125196	0.103889	0.0365554	0.083506	0.0803942	0.186593	0.105433	0.0411212	0.0545768
chr4_2	42661000	42662000	0.0840091	0.139803	0.0429105	0.0731107	0.123118	0.0432891	0.110064	0.0828399	0.0322302	0.0406651
chr4_2	42662000	42663000	0.165864	0.22431	0.0948548	0.177214	0.209836	0.129867	0.270001	0.110453	0.0877994	0.0749093
chr4_2	42663000	42664000	0.115243	0.178405	0.0666242	0.0802628	0.202342	0.0715595	0.122962	0.140577	0.0833539	0.100592
chr4_2	42664000	42665000	0.0387734	0.169015	0.108405	0.0731107	0.115624	0.0962963	0.124682	0.0401648	0.092245	0.0588574
chr4_2	42665000	42666000	0.0301571	0.188838	0.0542027	0.0770841	0.102777	0.0424057	0.170255	0.0602472	0.0344529	0.0492262
chr4_2	42666000	42667000	0.0840091	0.147106	0.0869503	0.0731107	0.0813649	0.0424057	0.201211	0.0665229	0.057792	0.0363846
chr4_2	42667000	42668000	0.082932	0.199271	0.0813041	0.129533	0.210906	0.0856948	0.187453	0.110453	0.105582	0.112364
chr4_2	42668000	42669000	0.103396	0.204487	0.0869503	0.0715213	0.167012	0.0901121	0.200351	0.141832	0.0544579	0.0577872
chr4_2	42669000	42670000	0.110397	0.182578	0.117439	0.111255	0.188424	0.121916	0.263982	0.110453	0.10447	0.107013
chr4_2	42670000	42671000	0.159402	0.22431	0.159785	0.108077	0.176647	0.150187	0.174555	0.12928	0.12003	0.136977
chr4_2	42671000	42672000	0.0840091	0.163798	0.127602	0.0818522	0.170224	0.0803941	0.146179	0.0213375	0.0905779	0.0492262
chr4_2	42672000	42673000	0.159402	0.11998	0.0745288	0.0508596	0.174506	0.0715596	0.147039	0.0853502	0.10447	0.0535067
chr4_2	42673000	42674000	0.0581602	0.117893	0.0609781	0.0651639	0.139177	0.0971797	0.156497	0.0489508	0.0655717	0.0695587
chr4_2	42674000	42675000	0.0850861	0.220137	0.0948548	0.0786735	0.194847	0.101597	0.202071	0.117984	0.0944677	0.102733
chr4_2	42675000	42676000	0.0656994	0.199271	0.106147	0.150195	0.160589	0.0927625	0.183154	0.148107	0.131143	0.103803
chr4_2	42676000	42677000	0.199252	0.117893	0.0925964	0.0627798	0.10813	0.113965	0.1393	0.0715435	0.0522351	0.088821
chr4_2	42677000	42678000	0.0850861	0.0678146	0.0767872	0.0747	0.100635	0.0715596	0.0834079	0.067778	0.0466782	0.0588573
chr4_2	42678000	42679000	0.0441586	0.111633	0.140024	0.0754947	0.111341	0.0989468	0.118663	0.121749	0.0222277	0.0609976
chr4_2	42679000	42680000	0.140015	0.148149	0.0835626	0.136685	0.123118	0.0627251	0.14102	0.150618	0.0855767	0.0577872
chr4_2	42680000	42681000	0.108781	0.132499	0.134377	0.0945671	0.133824	0.0812776	0.168536	0.101667	0.0711287	0.0663482
chr4_2	42681000	42682000	0.0786239	0.0813776	0.0474274	0.0580118	0.083506	0.0812775	0.172835	0.025103	0.0411212	0.0588573
chr4_2	42682000	42683000	0.102319	0.187794	0.0779164	0.0842363	0.139177	0.0583079	0.217549	0.0916259	0.0755742	0.0577872
chr4_2	42683000	42684000	0.129245	0.207096	0.0982425	0.106487	0.216259	0.0724431	0.262262	0.0677781	0.108916	0.0567171
chr4_2	42684000	42685000	0.0441587	0.183621	0.0892087	0.0603957	0.177718	0.0697927	0.303536	0.075309	0.0744628	0.0995224
chr4_2	42685000	42686000	0.0775468	0.223267	0.105018	0.0627798	0.215189	0.136052	0.236466	0.148108	0.0744628	0.112364
chr4_2	42686000	42687000	0.0872402	0.252479	0.126473	0.139864	0.206624	0.09983	0.152198	0.131791	0.07224	0.0684886
chr4_2	42687000	42688000	0.0840091	0.295255	0.0982425	0.0659586	0.216259	0.0512402	0.270001	0.0916259	0.077797	0.0470859
chr4_2	42688000	42689000	0.0861632	0.268129	0.0993717	0.123176	0.148812	0.109548	0.239045	0.138066	0.057792	0.0813301
chr4_2	42689000	42690000	0.144323	0.149192	0.060978	0.114434	0.0877884	0.054774	0.223568	0.0426751	0.0444554	0.100593
chr4_2	42690000	42691000	0.0850861	0.145019	0.0621073	0.0826469	0.122047	0.108665	0.156497	0.120494	0.07224	0.0524366
chr4_2	42691000	42692000	0.0161556	0.136673	0.0338767	0.0969512	0.10813	0.0379884	0.20594	0.106688	0.0533465	0.0203326
chr4_2	42692000	42693000	0.0786239	0.11685	0.085821	0.108871	0.107059	0.0777437	0.20809	0.0916259	0.0600148	0.0674184
chr4_2	42693000	42694000	0.0904713	0.0985921	0.0542027	0.0818522	0.134894	0.0618417	0.216689	0.0966465	0.0655717	0.0417352
chr4_2	42694000	42695000	0.0764698	0.0865941	0.0903379	0.0667532	0.152024	0.0830445	0.2743	0.0401647	0.043344	0.108083
chr4_2	42695000	42696000	0.054929	0.0991137	0.126473	0.0635745	0.0802942	0.062725	0.431658	0.0979017	0.0677945	0.0171222
chr4_2	42696000	42697000	0.126014	0.147106	0.0813042	0.0691373	0.0642354	0.0600747	0.319874	0.075309	0.043344	0.0374547
chr4_2	42697000	42698000	0.052775	0.153365	0.0722703	0.069932	0.0438942	0.0742099	0.272581	0.0627575	0.0644603	0.0460158
chr4_2	42698000	42699000	0.0753928	0.198227	0.0485566	0.0778788	0.102777	0.0406388	0.235606	0.12928	0.0789083	0.0599275
chr4_2	42699000	42700000	0.0958565	0.166928	0.102759	0.0905936	0.198059	0.0927623	0.192612	0.121749	0.0655717	0.0395949
chr4_2	42700000	42701000	0.0775469	0.249349	0.0824333	0.135096	0.148812	0.128101	0.289778	0.133046	0.0711286	0.146608
chr4_2	42701000	42702000	0.119551	0.254566	0.0666242	0.107282	0.133824	0.0671424	0.191752	0.109198	0.0600148	0.0781197
chr4_2	42702000	42703000	0.0387734	0.0845074	0.0350059	0.0437075	0.0546001	0.0697926	0.168536	0.0188272	0.0689058	0.0428054
chr4_2	42703000	42704000	0.100165	0.0792909	0.105018	0.0484756	0.094212	0.0768603	0.0894271	0.0389096	0.0366757	0.0353144
chr4_2	42704000	42705000	0.10555	0.21805	0.0621073	0.069932	0.2093	0.0936459	0.216689	0.0627575	0.0566806	0.126276
chr4_2	42705000	42706000	0.121705	0.266042	0.118569	0.126354	0.216259	0.143119	0.292358	0.100412	0.0677944	0.149819
chr4_2	42706000	42707000	0.104473	0.229527	0.0722703	0.0667532	0.150953	0.091879	0.247644	0.0878605	0.0911335	0.0984523
chr4_2	42707000	42708000	0.0840091	0.117893	0.0869501	0.116024	0.0974237	0.0521236	0.270861	0.0564817	0.131143	0.123065
chr4_2	42708000	42709000	0.108781	0.182578	0.0383936	0.03735	0.164871	0.0945293	0.190892	0.0828399	0.100025	0.0952419
chr4_2	42709000	42710000	0.107704	0.137716	0.0417812	0.108077	0.158447	0.0795106	0.187453	0.050206	0.0944677	0.0502963
chr4_2	42710000	42711000	0.0689305	0.0667713	0.060978	0.087415	0.0877884	0.0388719	0.0773888	0.050206	0.0333415	0.0609976
chr4_2	42711000	42712000	0.0700076	0.0813775	0.0959841	0.0516543	0.070659	0.0574244	0.13672	0.0389096	0.0600148	0.0492262
chr4_2	42712000	42713000	0.0592372	0.106417	0.0846918	0.054833	0.0813648	0.0812776	0.187453	0.105433	0.0655717	0.0749094
chr4_2	42713000	42714000	0.133553	0.21492	0.0813041	0.0762894	0.1092	0.0927624	0.220988	0.160659	0.108916	0.0353144
chr4_2	42714000	42715000	0.112012	0.200314	0.108405	0.0707266	0.16273	0.114849	0.245924	0.219651	0.0655717	0.0588574
chr4_2	42715000	42716000	0.0850861	0.109547	0.0869502	0.0913884	0.148812	0.0980631	0.170255	0.058992	0.0633489	0.0765145
chr4_2	42716000	42717000	0.0926254	0.154409	0.112922	0.104103	0.138106	0.0865783	0.128121	0.033889	0.0811311	0.0288936
chr4_2	42717000	42718000	0.0441586	0.10746	0.109535	0.0715213	0.103847	0.0971798	0.177134	0.0853502	0.0966905	0.0898912
chr4_2	42718000	42719000	0.137861	0.150236	0.095984	0.0778788	0.182	0.144003	0.187453	0.084095	0.0789084	0.0567171
chr4_2	42719000	42720000	0.0840091	0.164842	0.0643657	0.0619852	0.140247	0.109548	0.150478	0.104177	0.0700173	0.0620678
chr4_2	42720000	42721000	0.0764699	0.0970271	0.0395228	0.0413234	0.112412	0.0583078	0.132421	0.0389096	0.0644603	0.0492262
chr4_2	42721000	42722000	0.0656994	0.166928	0.0271013	0.0524489	0.0706589	0.0238532	0.147899	0.0313787	0.0333415	0.023543
chr4_2	42722000	42723000	0.0753928	0.115806	0.085821	0.0619852	0.1274	0.0432892	0.195192	0.0489508	0.100025	0.032104
chr4_2	42723000	42724000	0.100165	0.146062	0.0813041	0.0484756	0.209836	0.0909956	0.21067	0.107943	0.132255	0.0631379
chr4_2	42724000	42725000	0.0980106	0.217007	0.0451689	0.112845	0.206624	0.134285	0.2743	0.12426	0.132255	0.0331742
chr4_2	42725000	42726000	0.185251	0.304644	0.107276	0.1494	0.194847	0.117499	0.34653	0.190783	0.130032	0.0973822
chr4_2	42726000	42727000	0.138938	0.135629	0.127602	0.057217	0.137036	0.127217	0.241625	0.179486	0.108916	0.0909613
chr4_2	42727000	42728000	0.10555	0.176318	0.162608	0.0921831	0.204483	0.0856947	0.196912	0.151873	0.0500123	0.0663483
chr4_2	42728000	42729000	0.0635453	0.146062	0.0914671	0.0596011	0.0920708	0.0415223	0.294937	0.0489508	0.077797	0.0492262
chr4_2	42729000	42730000	0.0893943	0.229527	0.0666242	0.104898	0.215189	0.0706761	0.223568	0.084095	0.11225	0.08026
chr4_2	42730000	42731000	0.132476	0.205531	0.111793	0.0580117	0.141318	0.0512402	0.263122	0.0891156	0.0489009	0.0695587
chr4_2	42731000	42732000	0.122782	0.174232	0.129861	0.052449	0.0910002	0.064492	0.264842	0.0891156	0.123364	0.0535067
chr4_2	42732000	42733000	0.137861	0.378719	0.127602	0.0985404	0.27193	0.0927625	0.325033	0.0866053	0.0955792	0.0898912
chr4_2	42733000	42734000	0.147554	0.303601	0.100501	0.0858256	0.149883	0.143119	0.257963	0.0866053	0.103359	0.0931016
chr4_2	42734000	42735000	0.0969336	0.274389	0.040652	0.122381	0.138106	0.100714	0.199491	0.0866053	0.198938	0.048156
chr4_2	42735000	42736000	0.104473	0.175275	0.0451689	0.101719	0.0995649	0.0556575	0.270861	0.104177	0.0777969	0.0588574
chr4_2	42736000	42737000	0.126014	0.242046	0.132119	0.0770841	0.213047	0.164322	0.250224	0.104177	0.108916	0.132697
chr4_2	42737000	42738000	0.0700075	0.134586	0.0542027	0.0691373	0.123118	0.0689092	0.239046	0.0979017	0.0777969	0.0898912
chr4_2	42738000	42739000	0.141092	0.210747	0.0982425	0.103309	0.223753	0.105131	0.161657	0.0903708	0.125587	0.088821
chr4_2	42739000	42740000	0.0743157	0.185708	0.0903379	0.11205	0.113483	0.082161	0.214969	0.107943	0.0689059	0.0545768
chr4_2	42740000	42741000	0.0958565	0.138759	0.0677535	0.0739054	0.105988	0.0494733	0.211529	0.114219	0.121141	0.0535067
chr4_2	42741000	42742000	0.141092	0.199271	0.115181	0.0683426	0.135965	0.0485899	0.182294	0.128025	0.0811311	0.0492262
chr4_2	42742000	42743000	0.191713	0.23996	0.118569	0.110461	0.191636	0.0962961	0.155637	0.16568	0.0900221	0.127346
chr4_2	42743000	42744000	0.114166	0.178405	0.140024	0.111255	0.189494	0.107781	0.27688	0.0866053	0.0822425	0.0888211
chr4_2	42744000	42745000	0.081855	0.206574	0.111793	0.0953617	0.12633	0.0830446	0.243345	0.0665229	0.0744628	0.0577872
chr4_2	42745000	42746000	0.0797009	0.257696	0.0790457	0.138275	0.156306	0.119266	0.235606	0.0815847	0.0966905	0.128416
chr4_2	42746000	42747000	0.10555	0.178405	0.0982425	0.0762894	0.167012	0.103364	0.180574	0.084095	0.0966906	0.0652781
chr4_2	42747000	42748000	0.117397	0.190924	0.137765	0.107282	0.283706	0.136935	0.300097	0.084095	0.12003	0.109154
chr4_2	42748000	42749000	0.165864	0.273345	0.18971	0.116818	0.301906	0.152837	0.393823	0.189527	0.160039	0.15624
chr4_2	42749000	42750000	0.121705	0.076161	0.0937256	0.0921831	0.182	0.0636085	0.251084	0.109198	0.123364	0.0866808
chr4_2	42750000	42751000	0.0678535	0.198228	0.102759	0.0675479	0.103847	0.0750934	0.272581	0.151873	0.0800197	0.0781197
chr4_2	42751000	42752000	0.0764698	0.200314	0.106147	0.0977459	0.133824	0.103364	0.295797	0.141832	0.0811311	0.0577872
chr4_2	42752000	42753000	0.0732387	0.312991	0.163738	0.111255	0.107059	0.0653754	0.385225	0.0790744	0.0877994	0.100593
chr4_2	42753000	42754000	0.114166	0.321337	0.107276	0.0945671	0.184141	0.0883452	0.309555	0.130536	0.0622375	0.126276
chr4_2	42754000	42755000	0.0915484	0.198228	0.0733996	0.0397341	0.2002	0.0945294	0.236466	0.0790744	0.110027	0.0973822
chr4_2	42755000	42756000	0.127091	0.444447	0.164866	0.196286	0.368283	0.202311	0.400702	0.210865	0.191158	0.113434
chr4_2	42756000	42757000	0.138938	0.273345	0.0914672	0.0985404	0.213047	0.0980632	0.21067	0.0941362	0.107804	0.102733
chr4_2	42757000	42758000	0.100165	0.194054	0.108406	0.0460915	0.138106	0.07421	0.146179	0.0727986	0.0489009	0.104873
chr4_2	42758000	42759000	0.0516979	0.118936	0.0417812	0.0381447	0.0385413	0.0397553	0.148758	0.0690332	0.0366757	0.0727691
chr4_2	42759000	42760000	0.0678535	0.23683	0.0688827	0.0572171	0.0920707	0.0848113	0.308695	0.105433	0.151148	0.105943
chr4_2	42760000	42761000	0.179866	0.242046	0.0767872	0.143043	0.211977	0.109548	0.312135	0.151873	0.122252	0.0781197
chr4_2	42761000	42762000	0.0872403	0.308818	0.102759	0.122381	0.305118	0.193476	0.284619	0.176976	0.126698	0.150889
chr4_2	42762000	42763000	0.082932	0.175275	0.0745288	0.0945671	0.18093	0.0909956	0.241625	0.115474	0.0500123	0.0567171
chr4_2	42763000	42764000	0.103396	0.234743	0.0948548	0.0985405	0.203412	0.0936459	0.356849	0.144342	0.0500123	0.0834704
chr4_2	42764000	42765000	0.207868	0.370373	0.195356	0.135891	0.397189	0.149304	0.362868	0.195803	0.163374	0.140188
chr4_2	42765000	42766000	0.183097	0.365156	0.150187	0.130328	0.331883	0.127217	0.335352	0.203334	0.231168	0.145538
chr4_2	42766000	42767000	0.0980107	0.33803	0.123085	0.150989	0.243024	0.144886	0.329333	0.128025	0.177822	0.121995
chr4_2	42767000	42768000	0.126014	0.250393	0.137765	0.170857	0.384342	0.103364	0.423919	0.178231	0.202272	0.16266
chr4_2	42768000	42769000	0.149708	0.389152	0.161479	0.197081	0.456071	0.204961	0.315575	0.138066	0.331193	0.138047
chr4_2	42769000	42770000	0.127091	0.351593	0.151316	0.267808	0.335095	0.192593	0.310415	0.198313	0.190047	0.149819
chr4_2	42770000	42771000	0.104473	0.0845075	0.0801749	0.072316	0.0942119	0.0538905	0.172835	0.121749	0.0555692	0.0545769
chr4_2	42771000	42772000	0.0678535	0.0166928	0.0135507	0.00794682	0.0203412	0.0556574	0.0326753	0.0125515	0.0400099	0.032104
chr4_2	42772000	42773000	0.0603142	0.0897239	0.0790456	0.0866202	0.0984943	0.0759769	0.20809	0.101667	0.114473	0.0588574
chr4_2	42773000	42774000	0.0635453	0.140846	0.0711411	0.0564224	0.0984943	0.0441726	0.175415	0.0966465	0.0677945	0.039595
chr4_2	42774000	42775000	0.117397	0.32864	0.0869503	0.0826469	0.262295	0.175807	0.236466	0.119239	0.194492	0.0824003
chr4_2	42775000	42776000	0.0430816	0.176318	0.0361351	0.0627798	0.133824	0.0344546	0.170255	0.0615023	0.0689059	0.0513664
chr4_2	42776000	42777000	0.117397	0.490352	0.132119	0.172446	0.266577	0.121916	0.396403	0.134301	0.186713	0.102733
chr4_2	42777000	42778000	0.219716	0.511218	0.143411	0.129533	0.494613	0.261502	0.432518	0.21463	0.238948	0.141258
chr4_2	42778000	42779000	0.241257	0.582163	0.1739	0.164499	0.346871	0.156371	0.320734	0.163169	0.133366	0.129486
chr4_2	42779000	42780000	0.176634	0.371416	0.169384	0.184366	0.354365	0.204078	0.245065	0.234713	0.213386	0.114504
chr4_2	42780000	42781000	0.184174	0.379762	0.17503	0.171651	0.400401	0.10248	0.251944	0.243499	0.262287	0.112364
chr4_2	42781000	42782000	0.165325	0.379762	0.141153	0.154963	0.337236	0.179341	0.336212	0.154383	0.182823	0.113434
chr4_2	42782000	42783000	0.253104	0.616592	0.237137	0.18675	0.376848	0.131634	0.507327	0.195803	0.215609	0.135907
chr4_2	42783000	42784000	0.239103	0.716749	0.306019	0.193108	0.527801	0.193476	0.430798	0.248519	0.347863	0.185133
chr4_2	42784000	42785000	0.334959	0.702143	0.310536	0.160526	0.397189	0.131634	0.476372	0.144342	0.231168	0.173362
chr4_2	42785000	42786000	0.193867	0.628068	0.182934	0.12556	0.369354	0.181108	0.294938	0.139322	0.178933	0.142328
chr4_2	42786000	42787000	0.13463	0.374546	0.137765	0.154168	0.139177	0.0909955	0.342231	0.185762	0.115584	0.0759794
chr4_2	42787000	42788000	0.162633	0.514348	0.136636	0.141453	0.220542	0.128984	0.318154	0.12175	0.142257	0.145538
chr4_2	42788000	42789000	0.171249	0.442882	0.127602	0.139069	0.249448	0.14842	0.329333	0.107943	0.18449	0.0652782
chr4_2	42789000	42790000	0.108781	0.270215	0.132119	0.159731	0.2184	0.115732	0.239045	0.115474	0.123364	0.0535067
chr4_2	42790000	42791000	0.0904713	0.220137	0.108406	0.0842362	0.115624	0.054774	0.314715	0.119239	0.105582	0.0567171
chr4_2	42791000	42792000	0.107704	0.268129	0.126473	0.163704	0.233389	0.120149	0.269141	0.0941362	0.181156	0.108083
chr4_2	42792000	42793000	0.0958565	0.167972	0.105018	0.0905937	0.10813	0.0768603	0.260542	0.12928	0.106693	0.0428054
chr4_2	42793000	42794000	0.11632	0.129369	0.0745288	0.0858256	0.104918	0.0706761	0.234316	0.0476957	0.118918	0.0706289
chr4_2	42794000	42795000	0.106627	0.160669	0.0880794	0.107282	0.150953	0.114849	0.244205	0.133046	0.170042	0.16052
chr4_2	42795000	42796000	0.146477	0.314034	0.138894	0.118408	0.116694	0.0759769	0.306116	0.0979017	0.122252	0.0224728
chr4_2	42796000	42797000	0.187405	0.45801	0.164867	0.175625	0.302977	0.113082	0.325893	0.153128	0.155594	0.126276
chr4_2	42797000	42798000	0.172326	0.304644	0.0733995	0.121586	0.205553	0.105131	0.291498	0.16819	0.0911336	0.0931016
chr4_2	42798000	42799000	0.152939	0.190924	0.0846918	0.103309	0.1274	0.0927625	0.268281	0.164425	0.0789084	0.0984523
chr4_2	42799000	42800000	0.20356	0.531041	0.115181	0.127149	0.280495	0.142236	0.432518	0.163169	0.0766856	0.138047
chr4_2	42800000	42801000	0.222947	0.473659	0.162608	0.148605	0.265506	0.106014	0.411451	0.111708	0.202272	0.146608
chr4_2	42801000	42802000	0.185251	0.33177	0.199873	0.129533	0.289059	0.177574	0.382645	0.200824	0.151148	0.144468
chr4_2	42802000	42803000	0.2111	0.380806	0.233749	0.119997	0.264436	0.0856947	0.313855	0.106688	0.165596	0.123065
chr4_2	42803000	42804000	0.257412	0.479919	0.210036	0.129533	0.230177	0.12545	0.435098	0.204589	0.167819	0.0834703
chr4_2	42804000	42805000	0.200329	0.449663	0.163737	0.127149	0.307259	0.196127	0.289778	0.166935	0.0989133	0.136977
chr4_2	42805000	42806000	0.222947	0.447577	0.184063	0.157347	0.306189	0.121916	0.354269	0.104177	0.128921	0.087751
chr4_2	42806000	42807000	0.171249	0.439231	0.208906	0.0770841	0.224824	0.143119	0.365448	0.107943	0.141146	0.0888211
chr4_2	42807000	42808000	0.216485	0.45488	0.126473	0.166883	0.312612	0.204961	0.403282	0.243499	0.17671	0.146608
chr4_2	42808000	42809000	0.218639	0.466356	0.0790457	0.141453	0.306189	0.149304	0.324173	0.16568	0.122252	0.130556
chr4_2	42809000	42810000	0.267106	0.616592	0.141153	0.119202	0.494613	0.164322	0.463473	0.193293	0.162262	0.225798
chr4_2	42810000	42811000	0.308033	0.304644	0.190839	0.145427	0.279424	0.112198	0.355129	0.151873	0.161151	0.129486
chr4_2	42811000	42812000	0.226178	0.382892	0.0925964	0.114434	0.168083	0.144886	0.321594	0.146852	0.141146	0.192624
chr4_2	42812000	42813000	0.19279	0.349507	0.0846918	0.179598	0.350083	0.180224	0.411021	0.176976	0.162262	0.0995224
chr4_2	42813000	42814000	0.222947	0.523738	0.184063	0.126354	0.262295	0.157255	0.41661	0.12677	0.185601	0.156239
chr4_2	42814000	42815000	0.276799	0.360983	0.16035	0.0858256	0.249447	0.0936459	0.282039	0.156894	0.204495	0.111294
chr4_2	42815000	42816000	0.291878	0.388109	0.0801749	0.175625	0.302977	0.174924	0.399843	0.156894	0.132255	0.135907
chr4_2	42816000	42817000	0.243411	0.423581	0.161479	0.087415	0.30833	0.121033	0.286339	0.217141	0.217831	0.133767
chr4_2	42817000	42818000	0.262797	0.56234	0.207777	0.17483	0.479624	0.251784	0.413601	0.249774	0.316745	0.214027
chr4_2	42818000	42819000	0.334959	0.548777	0.242783	0.170857	0.284777	0.221747	0.360288	0.306256	0.240059	0.127346
chr4_2	42819000	42820000	0.184174	0.35368	0.0745287	0.128738	0.205553	0.0998301	0.293218	0.130536	0.223388	0.107013
chr4_2	42820000	42821000	0.222947	0.456445	0.195356	0.160526	0.229106	0.157255	0.478091	0.252285	0.229501	0.169081
chr4_2	42821000	42822000	0.46205	0.724574	0.267626	0.251914	0.627366	0.359565	0.525385	0.293704	0.384539	0.332812
chr4_2	42822000	42823000	0.259566	0.704229	0.316182	0.239994	0.445365	0.234999	0.527964	0.204589	0.276735	0.266463
chr4_2	42823000	42824000	0.290262	0.393325	0.190839	0.174035	0.39933	0.192593	0.520225	0.234713	0.287849	0.0931016
chr4_2	42824000	42825000	0.243411	0.258739	0.0846918	0.163704	0.192706	0.188176	0.440257	0.109198	0.182267	0.108084
chr4_2	42825000	42826000	0.345729	0.551907	0.147928	0.214564	0.328671	0.226164	0.386944	0.21463	0.291183	0.173362
chr4_2	42826000	42827000	0.413583	0.591553	0.264238	0.269397	0.408965	0.252668	0.429078	0.257305	0.32897	0.23864
chr4_2	42827000	42828000	0.441586	0.731355	0.302632	0.232047	0.413248	0.212912	0.563219	0.273622	0.32897	0.130556
chr4_2	42828000	42829000	0.347884	0.625982	0.220198	0.213769	0.539577	0.266803	0.441977	0.293705	0.258953	0.208676
chr4_2	42829000	42830000	0.315572	0.519565	0.2473	0.228074	0.256942	0.0971798	0.398983	0.193293	0.280069	0.188344
chr4_2	42830000	42831000	0.392042	0.486179	0.255204	0.226484	0.426095	0.226164	0.331912	0.325083	0.366757	0.24078
chr4_2	42831000	42832000	0.33819	0.514348	0.179547	0.242378	0.519236	0.181108	0.393823	0.277388	0.403433	0.334952
chr4_2	42832000	42833000	0.336036	0.541996	0.263109	0.220127	0.365071	0.224397	0.49013	0.320062	0.343418	0.275024
chr4_2	42833000	42834000	0.289723	0.428797	0.134378	0.169267	0.474271	0.151954	0.402422	0.293705	0.316745	0.250411
chr4_2	42834000	42835000	0.474974	0.853421	0.238266	0.212975	0.459283	0.214237	0.374046	0.205844	0.467893	0.290006
chr4_2	42835000	42836000	0.547136	0.68232	0.293598	0.234431	0.433589	0.189942	0.527104	0.252285	0.374537	0.234359
chr4_2	42836000	42837000	0.318803	0.304645	0.150187	0.130328	0.3276	0.209378	0.328473	0.268602	0.307854	0.174432
chr4_2	42837000	42838000	0.373733	0.613462	0.259721	0.230458	0.493542	0.283588	0.466913	0.217141	0.387873	0.189414
chr4_2	42838000	42839000	0.422199	0.728225	0.26198	0.247941	0.542789	0.198777	0.484111	0.249774	0.536799	0.261113
chr4_2	42839000	42840000	0.497592	0.594682	0.165996	0.247941	0.361859	0.250017	0.458314	0.25103	0.453445	0.252552
chr4_2	42840000	42841000	0.332805	0.453837	0.168254	0.178009	0.393977	0.188176	0.333632	0.105433	0.477896	0.142863
chr4_2	42841000	42842000	0.304802	0.573816	0.170513	0.207412	0.39933	0.261502	0.482391	0.188272	0.711287	0.207606
chr4_2	42842000	42843000	0.342498	0.763697	0.176723	0.22569	0.443224	0.258852	0.580417	0.301235	0.676834	0.257902
chr4_2	42843000	42844000	0.402812	0.500785	0.201002	0.17483	0.400401	0.260619	0.495289	0.301235	0.812423	0.24292
chr4_2	42844000	42845000	0.350038	0.384979	0.195356	0.233636	0.307259	0.213796	0.369747	0.267346	0.812423	0.297497
chr4_2	42845000	42846000	0.296186	0.275432	0.129861	0.153374	0.193777	0.140469	0.263122	0.166935	0.751296	0.299637
chr4_2	42846000	42847000	0.313418	0.322381	0.111793	0.212975	0.352224	0.189942	0.449715	0.286174	1.0736	0.3189
chr4_2	42847000	42848000	0.506208	0.736572	0.212294	0.340918	0.827566	0.47088	0.602773	0.409178	1.76599	0.599275
chr4_2	42848000	42849000	0.588063	0.793953	0.372643	0.397341	0.77939	0.379885	0.55806	0.641381	1.89602	0.56075
chr4_2	42849000	42850000	0.498669	0.79917	0.142282	0.298006	0.837201	0.333945	0.714127	0.541596	2.04717	0.467649
chr4_2	42850000	42851000	0.612835	1.07564	0.4212	0.418002	0.931414	0.455862	0.76873	0.822122	2.66066	0.628169
chr4_2	42851000	42852000	0.570831	0.933756	0.27666	0.414824	0.901437	0.34543	0.501308	0.428005	2.36336	0.541488
chr4_2	42852000	42853000	0.669918	0.998441	0.310536	0.561045	0.947472	0.488549	0.966501	0.591175	2.84403	0.71913
chr4_2	42853000	42854000	0.777622	1.21753	0.320699	0.677069	1.13268	0.583962	0.850418	0.479466	3.28025	1.03268
chr4_2	42854000	42855000	0.835782	1.35316	0.385065	0.758921	1.21405	0.76507	0.935546	0.709159	3.40473	1.16859
chr4_2	42855000	42856000	0.715154	1.49923	0.44322	0.777198	1.05239	0.610466	0.62771	0.717945	3.20079	0.95884
chr4_2	42856000	42857000	0.490053	0.703186	0.222457	0.51098	0.715154	0.505335	0.699939	0.288684	3.2458	0.971682
chr4_2	42857000	42858000	0.638684	0.656237	0.254075	0.598395	0.836131	0.629902	0.643188	0.445577	3.20079	1.36977
chr4_2	42858000	42859000	0.808856	1.44289	0.341025	1.06328	1.07273	1.00625	0.708108	0.785722	3.57866	2.20127
chr4_2	42859000	42860000	0.569754	0.929582	0.240524	0.844746	0.634325	0.86225	0.770449	0.565444	3.35749	2.14241
chr4_2	42860000	42861000	0.74585	1.07564	0.206648	1.12447	0.965672	1.26157	0.688761	0.754971	3.99654	2.94982
chr4_2	42861000	42862000	0.622528	1.0986	0.149057	1.31599	1.14018	1.07251	0.797965	0.770033	3.93208	3.13335
chr4_2	42862000	42863000	0.890711	1.39072	0.310536	1.57029	1.51488	1.65471	0.876214	1.07817	4.36886	4.40681
chr4_2	42863000	42864000	0.74208	1.23944	0.264238	1.78009	1.72258	1.91798	0.791946	1.23758	3.70869	4.53416
chr4_2	42864000	42865000	0.813164	1.5733	0.300373	2.03796	2.25145	2.17418	0.894271	1.4497	4.18881	4.52132
chr4_2	42865000	42866000	1.23752	2.08348	0.437009	2.53265	2.97089	2.66008	1.07313	1.90657	4.11268	5.11845
chr4_2	42866000	42867000	1.09643	2.49871	0.36248	2.18379	3.0758	2.39504	0.854717	1.92414	3.4214	4.20884
chr4_2	42867000	42868000	0.991953	2.28796	0.381677	2.05425	2.94626	2.29256	0.949303	2.09861	3.80761	4.18636
chr4_2	42868000	42869000	1.18797	2.77101	0.346671	2.36656	3.42214	2.38135	0.952744	2.31951	3.25969	4.14409
chr4_2	42869000	42870000	1.468	4.5921	0.439832	3.25899	5.17844	3.83065	1.06109	2.87805	4.04933	5.14253
chr4_2	42870000	42871000	1.53694	5.7486	0.413295	3.60706	6.00066	3.97686	1.56239	3.88092	4.77118	5.0307
chr4_2	42871000	42872000	1.80835	6.29737	0.557836	3.86771	6.58627	4.33025	1.44201	3.48492	4.27328	5.26613
chr4_2	42872000	42873000	2.09269	6.11219	0.728348	4.43114	6.30256	4.59175	1.24424	3.66503	3.75815	4.8263
chr4_2	42873000	42874000	2.68613	6.78042	0.851434	5.17179	7.27305	5.47564	2.08864	3.33869	4.0321	5.2672
chr4_2	42874000	42875000	2.98286	7.27077	0.862726	5.18053	7.77034	5.60728	2.23224	4.09806	4.60669	5.63212
chr4_2	42875000	42876000	3.22681	7.42884	0.805136	5.18053	6.99149	5.48845	2.26061	3.9374	4.00932	5.38384
chr4_2	42876000	42877000	3.45676	6.51855	1.14503	4.99656	7.113	5.02199	2.01211	3.31736	3.66035	4.83594
chr4_2	42877000	42878000	3.96673	6.92857	1.32909	5.70422	7.13013	5.35284	2.36552	3.53889	3.80649	5.20727
chr4_2	42878000	42879000	3.3022	6.51386	1.03663	4.92941	6.43157	4.40445	2.74086	3.53952	3.65535	4.59409
chr4_2	42879000	42880000	3.75294	6.90353	1.12922	5.30609	6.87158	5.14081	3.58783	3.81941	4.2466	4.64866
chr4_2	42880000	42881000	4.16599	6.68757	1.8395	5.95216	6.73294	5.17173	2.86941	3.65248	3.83317	5.06976
chr4_2	42881000	42882000	4.21768	6.73504	1.61027	5.3347	5.75817	4.08155	4.76199	3.39894	3.70425	3.85997
chr4_2	42882000	42883000	2.26986	3.65678	1.1823	3.10561	3.24603	2.27666	2.87844	1.91159	1.91769	2.50304
chr4_2	42883000	42884000	2.68183	3.52115	1.33813	3.47157	3.55061	2.4931	2.49106	1.6706	2.04106	2.53247
chr4_2	42884000	42885000	1.90097	2.46637	0.930479	2.21637	2.39063	1.751	1.53015	1.29406	1.33922	1.71114
chr4_2	42885000	42886000	0.386657	0.627025	0.300373	0.668327	0.602742	0.386952	0.374906	0.443067	0.342307	0.438755
chr4_2	42886000	42887000	1.66941	2.15233	0.906766	1.88181	2.1187	1.57343	1.38096	1.37439	1.33366	1.60734
chr4_2	42887000	42888000	3.46699	4.88996	2.32055	4.38783	4.59818	3.27496	3.62954	2.7927	2.70511	3.38162
chr4_2	42888000	42889000	6.09173	7.5316	4.7992	7.2618	7.72538	5.18985	4.20737	3.39015	4.11879	4.96649
chr4_2	42889000	42890000	5.63507	6.63071	4.42373	7.22922	7.20293	5.20045	4.08742	3.6826	4.08934	5.0521
chr4_2	42890000	42891000	4.76482	5.90718	4.32718	6.28514	6.62428	4.7437	3.65189	3.28723	3.58644	4.57054
chr4_2	42891000	42892000	6.97275	7.9677	6.34623	7.87529	7.92665	5.74598	4.81789	3.99764	4.58558	5.40739
chr4_2	42892000	42893000	6.54894	7.52065	6.3084	7.84072	8.25532	6.01764	5.20053	4.06103	4.01988	5.50156
chr4_2	42893000	42894000	6.13481	7.18262	5.69015	7.25942	6.76185	5.33473	5.20956	4.05915	4.07434	5.19818
chr4_2	42894000	42895000	6.71426	7.54829	5.48351	8.01277	7.73448	5.91472	5.63133	4.11563	4.13991	5.3496
chr4_2	42895000	42896000	6.05296	7.15914	5.19951	6.92605	7.30035	5.06042	4.26671	3.71273	3.99987	4.99646
chr4_2	42896000	42897000	6.57048	6.94109	6.12999	7.76205	7.95074	5.91869	3.82473	3.66001	3.9632	5.29288
chr4_2	42897000	42898000	5.65176	6.87849	5.19443	6.71188	6.14572	4.5118	4.17857	3.58345	3.93319	4.32013
chr4_2	42898000	42899000	6.44715	6.92023	5.8618	7.71953	7.22595	5.24594	3.79377	3.4504	4.076	4.66418
chr4_2	42899000	42900000	6.97706	7.63958	5.87083	8.30363	8.15361	5.90147	5.42969	3.80184	4.42665	5.43842
chr4_2	42900000	42901000	6.3066	7.34537	6.08651	7.51848	7.52357	5.48448	3.84322	3.38639	4.00988	5.43093
chr4_2	42901000	42902000	6.05511	6.71783	4.58013	6.70155	6.4214	4.91553	4.67859	3.63491	3.76426	5.20192
chr4_2	42902000	42903000	5.81116	7.50239	3.82919	6.60897	6.94064	5.01536	7.44309	4.77395	4.13435	5.17089
chr4_2	42903000	42904000	6.05511	7.20765	5.20233	7.34524	7.49413	4.99681	5.58533	3.7052	4.24216	4.92583
chr4_2	42904000	42905000	5.7837	7.04647	5.70032	7.36074	7.31213	5.35019	4.18502	3.51567	4.13991	4.90014
chr4_2	42905000	42906000	6.87689	7.49561	6.24573	7.87927	7.76713	5.77248	4.49543	3.35376	4.11768	5.41809
chr4_2	42906000	42907000	5.9528	7.16436	5.53545	7.32935	6.97329	5.16643	4.04658	3.44852	3.84095	5.07458
chr4_2	42907000	42908000	6.80096	7.30938	5.43043	7.6504	7.69112	5.25566	4.86948	3.68762	4.4711	5.29181
chr4_2	42908000	42909000	6.14882	7.23478	4.03584	6.58394	6.85071	4.89256	6.57461	4.11939	4.21493	5.16233
chr4_2	42909000	42910000	5.88279	7.60046	4.46156	6.79453	6.77041	4.71587	6.01612	4.01271	4.11657	4.81346
chr4_2	42910000	42911000	6.64695	8.38137	5.73193	8.0231	7.97911	5.90942	5.78009	3.88468	4.40942	6.0484
chr4_2	42911000	42912000	7.39064	7.75591	7.26429	8.72958	8.69426	6.59719	4.79553	3.98384	4.6317	6.46147
chr4_2	42912000	42913000	6.28345	6.91397	5.90301	7.01783	7.04609	4.91907	4.2508	3.28221	4.15214	4.74176
chr4_2	42913000	42914000	6.24036	7.36415	5.33953	7.39213	7.03806	5.23004	4.96579	3.49559	4.28161	4.92636
chr4_2	42914000	42915000	6.4687	6.96248	6.07183	7.53755	7.50323	5.27377	4.03884	3.35878	4.06323	5.37742
chr4_2	42915000	42916000	6.81927	7.70792	6.50207	8.3672	7.66542	5.92709	5.29297	3.47111	4.18992	5.41274
chr4_2	42916000	42917000	6.60171	6.71887	6.6308	7.53755	7.63759	5.60286	3.68887	3.47048	4.10657	4.9285
chr4_2	42917000	42918000	6.12297	6.9244	5.85615	7.6496	7.38118	5.43412	4.02078	3.53324	4.14769	5.11417
chr4_2	42918000	42919000	5.93987	7.47631	5.72629	7.00472	6.83572	5.06307	4.22113	3.83322	4.13769	5.1024
chr4_2	42919000	42920000	6.03357	6.99065	5.93294	6.85254	7.26342	5.16113	4.69492	3.57215	4.06267	4.81667
chr4_2	42920000	42921000	6.55701	7.11532	6.23444	7.09333	7.31748	5.36874	4.5711	3.75603	4.00265	5.31964
chr4_2	42921000	42922000	5.5446	6.20348	5.85615	6.6781	6.69065	4.84176	4.27187	3.45291	3.47197	4.4539
chr4_2	42922000	42923000	6.79073	7.70948	7.36253	8.08429	7.86937	5.66912	4.8712	3.80435	4.34329	5.42772
chr4_2	42923000	42924000	6.50316	7.0642	6.66411	7.63133	7.08624	5.27157	4.89098	3.83448	4.09212	4.88623
chr4_2	42924000	42925000	6.32868	7.27338	6.19266	7.02657	7.48342	5.34887	4.78349	3.81941	3.85651	5.19122
chr4_2	42925000	42926000	5.32811	5.68183	4.47398	6.01971	6.57342	4.07714	3.44896	2.99102	3.55643	4.34742
chr4_2	42926000	42927000	6.16389	7.10176	5.41349	7.37941	7.15904	5.38111	4.85658	3.57717	4.03877	5.15484
chr4_2	42927000	42928000	5.90864	6.90875	5.12554	6.88194	6.64301	4.82277	4.03024	3.44475	3.57088	5.03338
chr4_2	42928000	42929000	5.66846	6.46952	4.64957	6.2756	6.67406	4.50208	4.50919	3.55332	3.87095	4.4341
chr4_2	42929000	42930000	5.78208	6.91397	5.36833	7.20856	7.13441	4.84442	4.27702	3.57341	4.04655	5.31321
chr4_2	42930000	42931000	5.86663	7.07411	5.89793	6.634	6.93421	5.2031	5.20096	3.44726	3.87096	4.75782
chr4_2	42931000	42932000	6.04757	6.97813	6.45803	7.45173	7.14672	5.50568	4.44341	3.55709	4.27439	5.14627
chr4_2	42932000	42933000	6.60171	7.60098	6.87697	7.73225	7.75749	5.31662	4.47781	3.8897	4.31273	4.86697
chr4_2	42933000	42934000	6.78965	7.14819	6.54836	8.01238	7.63438	5.31	4.46319	3.28849	4.33996	4.43892
chr4_2	42934000	42935000	5.82894	6.95466	5.93407	6.80843	6.85392	4.90847	5.03544	3.79055	3.56699	3.4271
chr4_2	42935000	42936000	5.8257	7.52534	5.98262	7.3214	7.18794	5.02243	5.20913	3.79808	3.85706	3.18258
chr4_2	42936000	42937000	5.52898	6.87432	5.87309	6.93121	6.50812	4.50738	4.16825	3.52257	3.0752	2.54906
chr4_2	42937000	42938000	5.47567	7.73504	5.65515	7.01942	7.45398	5.1417	5.10208	4.01647	3.35305	1.88558
chr4_2	42938000	42939000	5.11594	6.39492	4.75064	6.07216	6.89995	4.91465	4.47093	3.15544	2.60731	1.61804
chr4_2	42939000	42940000	3.29143	4.65417	3.60335	4.57737	4.92257	3.44679	3.29462	2.45507	1.65041	0.846476
chr4_2	42940000	42941000	3.88919	4.81484	4.02681	4.54041	5.3219	3.47462	3.78217	2.58811	1.42368	0.679535
chr4_2	42941000	42942000	4.0669	5.96039	4.44688	4.89683	5.68055	3.67207	4.08312	3.24079	1.32922	0.746954
chr4_2	42942000	42943000	4.57149	6.27442	4.78565	5.13841	6.04027	4.24676	4.13514	3.15921	1.38034	0.805811
chr4_2	42943000	42944000	5.11863	6.83989	5.41688	5.79362	6.88978	4.81791	4.7319	3.82381	1.46258	0.825073
chr4_2	42944000	42945000	4.8973	6.97865	5.74492	5.8127	6.97757	4.48352	4.04959	3.22573	1.2492	0.632449
chr4_2	42945000	42946000	4.49718	6.29685	6.00972	5.23218	7.02628	4.749	4.21855	3.27594	1.13584	0.545768
chr4_2	42946000	42947000	3.87195	6.52794	5.27347	4.51935	6.52525	4.83514	4.71599	3.41149	0.897999	0.454807
chr4_2	42947000	42948000	4.37547	6.93692	5.27912	4.52889	6.57663	4.81747	4.92451	3.33493	0.597925	0.360635
chr4_2	42948000	42949000	3.58223	6.18574	4.6795	4.41446	5.7844	4.6452	4.18416	2.6584	0.603482	0.421633
chr4_2	42949000	42950000	3.66516	6.63958	5.88438	4.71167	5.72659	5.22209	4.84368	2.93579	0.669054	0.48263
chr4_2	42950000	42951000	2.852	6.02299	5.07586	3.90904	4.42903	3.97996	4.13342	2.17266	0.477896	0.272884
chr4_2	42951000	42952000	3.46699	5.87014	5.83469	4.38942	4.55857	4.63415	4.34882	1.97937	0.647938	0.346723
chr4_2	42952000	42953000	2.93062	5.87849	5.52755	4.05009	4.33375	4.46144	4.36086	1.91536	0.486787	0.415212
chr4_2	42953000	42954000	2.19393	4.30154	4.25604	2.70827	2.52659	2.77404	3.63212	1.45346	0.499012	0.229009
chr4_2	42954000	42955000	2.42226	4.82214	5.27573	3.16124	3.30598	3.29219	3.60632	1.43338	0.554581	0.495472
chr4_2	42955000	42956000	2.22839	4.06158	4.61062	2.70351	2.85955	3.0859	4.17642	1.18863	0.590146	0.262183
chr4_2	42956000	42957000	1.53586	2.64373	3.65134	1.60128	1.89173	2.08495	3.237	0.735516	0.188935	0.216702
chr4_2	42957000	42958000	0.975797	1.38029	2.44815	0.874944	1.05453	1.09725	4.15148	0.448088	0.18838	0.127346
chr4_2	42958000	42959000	1.27091	1.46375	2.72707	1.0609	1.09628	1.14849	3.25076	0.50708	0.187824	0.193694
chr4_2	42959000	42960000	1.39907	1.68493	3.55705	1.24368	1.48384	1.33401	3.00957	0.652677	0.260064	0.4013
chr4_2	42960000	42961000	1.41469	1.61503	3.32895	1.0005	1.6091	1.12994	2.61918	0.695352	0.457891	0.171221
chr4_2	42961000	42962000	1.2569	1.26344	3.05737	0.856667	1.03205	0.709413	2.58995	0.448088	0.337861	0.255762
chr4_2	42962000	42963000	1.09535	1.67189	3.19909	0.692962	1.37357	0.71383	2.16087	0.499549	0.364534	0.347794
chr4_2	42963000	42964000	0.926254	1.24153	3.0952	0.664354	0.838807	0.620184	1.95321	0.495783	0.3612	0.224728
chr4_2	42964000	42965000	1.27521	1.0986	3.443	0.708856	1.20977	0.674958	1.72147	0.726731	0.350086	0.280375
chr4_2	42965000	42966000	0.948872	0.773087	3.69764	0.581707	0.823284	0.469997	2.01297	0.357717	0.266732	0.227939
chr4_2	42966000	42967000	1.19444	1.38342	4.23233	0.540383	1.31468	0.592797	1.5581	0.518376	0.411212	0.269674
chr4_2	42967000	42968000	0.962874	1.18519	3.89017	0.496676	0.97959	0.479715	1.52542	0.549127	0.228945	0.263253
chr4_2	42968000	42969000	1.01134	1.47106	4.02455	0.457736	0.812578	0.448794	1.66816	0.544734	0.271178	0.138047
chr4_2	42969000	42970000	1.08673	1.18258	4.13634	0.542767	0.847908	0.526538	1.45319	0.63385	0.310076	0.207606
chr4_2	42970000	42971000	1.26229	1.32499	3.98616	0.504623	1.0631	0.550391	1.30185	0.499549	0.375648	0.217237
chr4_2	42971000	42972000	1.11366	1.25718	3.36057	0.479193	1.0267	0.641387	1.27434	0.435536	0.33675	0.204396
chr4_2	42972000	42973000	1.16751	0.971314	2.74062	0.414029	0.844696	0.417873	1.34958	0.455619	0.345641	0.267534
chr4_2	42973000	42974000	0.5019	0.46427	1.5188	0.228074	0.349012	0.223514	0.651786	0.161914	0.203383	0.117715
chr4_2	42974000	42975000	0.460973	0.420451	1.30538	0.201054	0.414318	0.229698	0.713697	0.267347	0.191158	0.125206
chr4_2	42975000	42976000	0.95318	0.986963	2.02921	0.367938	0.665907	0.366633	1.07656	0.328849	0.35342	0.227938
chr4_2	42976000	42977000	1.29891	0.845075	2.05632	0.495881	0.718366	0.295073	1.51682	0.485742	0.467893	0.176572
chr4_2	42977000	42978000	0.929484	0.775174	1.66109	0.339329	0.665907	0.383419	0.946724	0.409178	0.301185	0.246666
chr4_2	42978000	42979000	0.917099	0.634328	1.17552	0.182777	0.47213	0.17139	0.906309	0.317552	0.131143	0.177642
chr4_2	42979000	42980000	0.885326	0.733442	1.11116	0.377474	0.411107	0.256201	1.04045	0.330104	0.290071	0.185133
chr4_2	42980000	42981000	0.865939	0.824209	1.07954	0.297211	0.638072	0.241183	0.914048	0.198314	0.241171	0.208676
chr4_2	42981000	42982000	0.689305	0.536257	0.747545	0.276549	0.384342	0.204961	0.783347	0.321318	0.151148	0.251481
chr4_2	42982000	42983000	0.831474	0.609289	0.71141	0.296416	0.541719	0.250017	0.630289	0.333869	0.170042	0.216167
chr4_2	42983000	42984000	1.01673	0.821078	0.868372	0.34807	0.538507	0.346313	1.03615	0.446833	0.253396	0.155169
chr4_2	42984000	42985000	1.14597	0.794996	0.792714	0.285291	0.604883	0.258852	0.933396	0.443067	0.272289	0.233289
chr4_2	42985000	42986000	0.798086	0.584249	0.615426	0.232047	0.590966	0.217329	0.845259	0.362738	0.271178	0.218307
chr4_2	42986000	42987000	0.899327	1.00522	0.784809	0.259066	0.694813	0.308325	0.957043	0.286174	0.332304	0.265393
chr4_2	42987000	42988000	0.527749	0.544604	0.447172	0.197876	0.376848	0.137819	0.644907	0.257305	0.132255	0.125206
chr4_2	42988000	42989000	0.577293	0.541996	0.476532	0.233636	0.274071	0.215563	0.637168	0.272367	0.240059	0.165871
chr4_2	42989000	42990000	0.523441	0.614505	0.484437	0.283701	0.371495	0.206728	0.713697	0.276132	0.244505	0.103803
chr4_2	42990000	42991000	0.528826	0.452793	0.283435	0.139069	0.226965	0.133843	0.523665	0.143087	0.14448	0.141258
chr4_2	42991000	42992000	0.56006	0.810646	0.601876	0.193902	0.48926	0.325994	0.69478	0.360227	0.231168	0.215097
chr4_2	42992000	42993000	0.632222	0.90037	0.676404	0.263834	0.678754	0.309209	0.711118	0.38533	0.323413	0.166941
chr4_2	42993000	42994000	0.49113	0.801256	0.588325	0.218537	0.503177	0.229698	0.797965	0.346421	0.181156	0.148749
chr4_2	42994000	42995000	0.365116	0.452793	0.221328	0.113639	0.294412	0.114849	0.576977	0.150618	0.0811311	0.108083
chr4_2	42995000	42996000	0.339267	0.336987	0.291339	0.126752	0.21733	0.153721	0.512486	0.16568	0.115584	0.139117
chr4_2	42996000	42997000	0.299417	0.340117	0.338767	0.16291	0.202341	0.137819	0.482391	0.193293	0.17671	0.147678
chr4_2	42997000	42998000	0.148631	0.215964	0.230361	0.124765	0.283706	0.14842	0.392963	0.105433	0.106693	0.133767
chr4_2	42998000	42999000	0.123859	0.103287	0.121392	0.0961564	0.0899296	0.0618416	0.28032	0.0615023	0.0789083	0.0331742
chr4_2	42999000	43000000	0.384503	0.564427	0.326345	0.205028	0.536366	0.219096	0.699079	0.291194	0.217831	0.173362
chr4_2	43000000	43001000	0.315572	0.66667	0.292469	0.280523	0.700166	0.242066	0.942424	0.451853	0.243393	0.246131
chr4_2	43001000	43002000	0.0915483	0.118937	0.110664	0.0540383	0.177718	0.0282705	0.111784	0.0866053	0.124475	0.0363845
chr4_2	43002000	43003000	0.1454	0.322381	0.169383	0.154168	0.229106	0.0777438	0.378346	0.114218	0.0866881	0.064208
chr4_2	43003000	43004000	0.287569	0.478876	0.303761	0.210591	0.335095	0.108664	0.531404	0.269857	0.228945	0.16373
chr4_2	43004000	43005000	0.143246	0.292125	0.230361	0.178009	0.195918	0.128984	0.476372	0.174466	0.160039	0.103803
chr4_2	43005000	43006000	0.243411	0.399585	0.33425	0.197081	0.245165	0.12545	0.524525	0.239733	0.0877994	0.131626
chr4_2	43006000	43007000	0.235872	0.452793	0.300373	0.216948	0.282636	0.165206	0.464333	0.166935	0.107804	0.117715
chr4_2	43007000	43008000	0.299417	0.408975	0.239395	0.190724	0.280495	0.152837	0.515926	0.16819	0.145591	0.127346
chr4_2	43008000	43009000	0.296186	0.358896	0.199873	0.155758	0.194847	0.113965	0.444556	0.187017	0.0955791	0.0845405
chr4_2	43009000	43010000	0.214869	0.336987	0.185193	0.108077	0.207694	0.083928	0.41876	0.146852	0.07224	0.126276
chr4_2	43010000	43011000	0.185251	0.292125	0.2473	0.0985405	0.174506	0.115732	0.306976	0.139322	0.0655717	0.105943
chr4_2	43011000	43012000	0.254181	0.44549	0.333121	0.218537	0.386483	0.162555	0.451435	0.210865	0.133366	0.147678
chr4_2	43012000	43013000	0.342498	0.462183	0.27666	0.256682	0.413248	0.284472	0.533124	0.218396	0.174487	0.180853
chr4_2	43013000	43014000	0.248796	0.384979	0.204389	0.139864	0.293342	0.170506	0.523665	0.234713	0.168931	0.0973821
chr4_2	43014000	43015000	0.205714	0.340117	0.264238	0.164499	0.259083	0.138702	0.476372	0.25605	0.092245	0.173362
chr4_2	43015000	43016000	0.31988	0.395412	0.26085	0.145427	0.386483	0.14577	0.657805	0.156894	0.12003	0.0834704
chr4_2	43016000	43017000	0.156171	0.342203	0.187451	0.174035	0.247306	0.136052	0.521085	0.0953914	0.113361	0.107013
chr4_2	43017000	43018000	0.255258	0.330727	0.2473	0.106487	0.198059	0.166089	0.382645	0.100412	0.135589	0.096312
chr4_2	43018000	43019000	0.20356	0.390195	0.136636	0.158936	0.209836	0.138702	0.467773	0.155639	0.172265	0.100593
chr4_2	43019000	43020000	0.257412	0.348463	0.164867	0.12556	0.216259	0.113082	0.41704	0.116729	0.140034	0.0706288
chr4_2	43020000	43021000	0.236949	0.405845	0.26085	0.213769	0.285848	0.149304	0.536563	0.156894	0.174487	0.0759795
chr4_2	43021000	43022000	0.246642	0.518521	0.231491	0.12556	0.338306	0.183758	0.62513	0.192038	0.15226	0.117715
chr4_2	43022000	43023000	0.225101	0.463226	0.210036	0.189929	0.396118	0.107781	0.41704	0.161914	0.177822	0.123065
chr4_2	43023000	43024000	0.285415	0.579033	0.36361	0.243173	0.407895	0.207611	0.611372	0.1707	0.163374	0.139117
chr4_2	43024000	43025000	0.248796	0.254566	0.137765	0.115229	0.223753	0.109548	0.490989	0.174466	0.126698	0.15731
chr4_2	43025000	43026000	0.164787	0.284822	0.165996	0.1494	0.195918	0.113082	0.374046	0.138066	0.113361	0.0963119
chr4_2	43026000	43027000	0.178788	0.322381	0.224715	0.107282	0.205553	0.168739	0.460034	0.135556	0.153371	0.0995224
chr4_2	43027000	43028000	0.142169	0.482006	0.207777	0.170856	0.334024	0.113082	0.638888	0.217141	0.153371	0.140187
chr4_2	43028000	43029000	0.179865	0.215964	0.225844	0.128738	0.204483	0.113965	0.570098	0.0916259	0.185601	0.129486
chr4_2	43029000	43030000	0.224024	0.305688	0.140024	0.121586	0.385412	0.21998	0.462614	0.150618	0.157817	0.0952419
chr4_2	43030000	43031000	0.151863	0.22431	0.102759	0.104103	0.156306	0.0609582	0.323314	0.116729	0.0644603	0.128416
chr4_2	43031000	43032000	0.234794	0.246219	0.195356	0.166883	0.228036	0.128984	0.382215	0.184507	0.10447	0.0973821
chr4_2	43032000	43033000	0.135707	0.247263	0.0914672	0.105693	0.147742	0.0803941	0.309555	0.0740538	0.0800197	0.0620678
chr4_2	43033000	43034000	0.18202	0.339074	0.178417	0.0937724	0.2548	0.0786272	0.469493	0.228437	0.12003	0.101663
chr4_2	43034000	43035000	0.318803	0.398542	0.197614	0.166088	0.371495	0.178457	0.542582	0.202079	0.15226	0.108083
chr4_2	43035000	43036000	0.136784	0.440274	0.207777	0.204233	0.263365	0.114849	0.607073	0.153128	0.0611262	0.0620678
chr4_2	43036000	43037000	0.228332	0.43297	0.169384	0.19867	0.294412	0.138702	0.48755	0.243499	0.130032	0.0706288
chr4_2	43037000	43038000	0.140015	0.22118	0.155833	0.10013	0.178789	0.0742099	0.370607	0.146853	0.0822425	0.0824003
chr4_2	43038000	43039000	0.245565	0.185708	0.0598488	0.12397	0.208765	0.109548	0.331052	0.150618	0.103359	0.0973821
chr4_2	43039000	43040000	0.255258	0.225353	0.236008	0.148605	0.321177	0.10248	0.411451	0.230947	0.114473	0.245061
chr4_2	43040000	43041000	0.25095	0.475746	0.254075	0.101719	0.311542	0.152837	0.521085	0.287429	0.183379	0.222588
chr4_2	43041000	43042000	0.266029	0.381849	0.197614	0.180393	0.289059	0.156371	0.472932	0.205844	0.121141	0.168011
chr4_2	43042000	43043000	0.261182	0.45175	0.230361	0.136685	0.315824	0.139586	0.482391	0.21212	0.1367	0.107013
chr4_2	43043000	43044000	0.160479	0.412105	0.120827	0.108871	0.229106	0.0945294	0.402422	0.109198	0.131143	0.0706288
chr4_2	43044000	43045000	0.0646223	0.255609	0.112922	0.102514	0.118836	0.0856948	0.28032	0.0790744	0.132255	0.0684886
chr4_2	43045000	43046000	0.143246	0.24622	0.128732	0.069932	0.152024	0.163439	0.440257	0.158149	0.0489009	0.087751
chr4_2	43046000	43047000	0.138938	0.423581	0.187451	0.150989	0.299765	0.17404	0.468203	0.1707	0.10447	0.134837
chr4_2	43047000	43048000	0.226178	0.57799	0.342155	0.179598	0.39933	0.183758	0.583856	0.219651	0.121141	0.205466
chr4_2	43048000	43049000	0.201406	0.211791	0.136636	0.183571	0.23553	0.121916	0.405862	0.156894	0.105582	0.105943
chr4_2	43049000	43050000	0.113089	0.264999	0.128732	0.10013	0.14453	0.160788	0.357709	0.149363	0.150037	0.107013
chr4_2	43050000	43051000	0.164787	0.476789	0.280047	0.239994	0.369354	0.140469	0.481531	0.244754	0.122252	0.117715
chr4_2	43051000	43052000	0.231563	0.378719	0.258592	0.180393	0.388624	0.205845	0.475512	0.224672	0.134478	0.125206
chr4_2	43052000	43053000	0.162633	0.363069	0.202131	0.166883	0.285848	0.17139	0.441977	0.16568	0.188936	0.135907
chr4_2	43053000	43054000	0.16371	0.165885	0.16035	0.0929777	0.280495	0.0909955	0.251084	0.0790744	0.177822	0.0845405
chr4_2	43054000	43055000	0.196021	0.386022	0.150187	0.102514	0.275142	0.160788	0.342231	0.194548	0.0900221	0.08026
chr4_2	43055000	43056000	0.201406	0.34742	0.242783	0.144632	0.263365	0.150187	0.411881	0.151873	0.200049	0.0856107
chr4_2	43056000	43057000	0.219716	0.260826	0.132119	0.0826469	0.14453	0.082161	0.305256	0.084095	0.0644603	0.101663
chr4_2	43057000	43058000	0.0441586	0.11685	0.0858209	0.0635745	0.065306	0.037105	0.256243	0.0878605	0.0589034	0.0588574
chr4_2	43058000	43059000	0.0883172	0.220137	0.0440397	0.128738	0.137036	0.0786273	0.41446	0.106688	0.0689059	0.0288936
chr4_2	43059000	43060000	0.101242	0.327597	0.199873	0.116818	0.171295	0.116616	0.390384	0.171956	0.1367	0.0824003
chr4_2	43060000	43061000	0.205714	0.389152	0.208906	0.175625	0.281565	0.151954	0.644047	0.145597	0.145591	0.0727691
chr4_2	43061000	43062000	0.1454	0.304644	0.212294	0.150195	0.204483	0.127217	0.541722	0.133046	0.128921	0.120925
chr4_2	43062000	43063000	0.138938	0.173188	0.0846918	0.108077	0.178788	0.0945293	0.323313	0.12928	0.0622376	0.0577872
chr4_2	43063000	43064000	0.187405	0.388109	0.259721	0.164499	0.233389	0.119266	0.423919	0.146853	0.153371	0.0973821
chr4_2	43064000	43065000	0.170172	0.415234	0.141153	0.166883	0.249447	0.144886	0.508187	0.21212	0.127809	0.0374547
chr4_2	43065000	43066000	0.164787	0.410018	0.142282	0.116023	0.164871	0.111315	0.341371	0.197058	0.0978019	0.113434
chr4_2	43066000	43067000	0.136784	0.307774	0.134378	0.167678	0.231247	0.161672	0.294078	0.173211	0.116695	0.109154
chr4_2	43067000	43068000	0.108781	0.274389	0.234878	0.127149	0.211977	0.0777437	0.327613	0.0577369	0.148926	0.0684885
chr4_2	43068000	43069000	0.127091	0.21492	0.170513	0.0580117	0.152024	0.105131	0.430798	0.146852	0.122252	0.0470859
chr4_2	43069000	43070000	0.184174	0.320294	0.129861	0.120792	0.252659	0.175807	0.440257	0.178231	0.0766856	0.0909613
chr4_2	43070000	43071000	0.172326	0.22118	0.114052	0.0858256	0.238742	0.103364	0.286339	0.148108	0.12003	0.0567171
chr4_2	43071000	43072000	0.19279	0.22431	0.140024	0.0961565	0.215189	0.0812775	0.389524	0.159404	0.131143	0.0716989
chr4_2	43072000	43073000	0.141092	0.263956	0.114052	0.157347	0.192706	0.133401	0.42134	0.227182	0.138923	0.0931017
chr4_2	43073000	43074000	0.138938	0.274389	0.144541	0.131122	0.18093	0.104247	0.34481	0.110453	0.107804	0.08026
chr4_2	43074000	43075000	0.151862	0.261869	0.177288	0.118407	0.216259	0.0759768	0.253663	0.135556	0.0989132	0.15945
chr4_2	43075000	43076000	0.106627	0.0824209	0.0564612	0.0564224	0.070659	0.0265036	0.120383	0.0652677	0.0600148	0.0181923
chr4_2	43076000	43077000	0.00753928	0.0146062	0.0293598	0.0262245	0	0.0238532	0.0214969	0.0188272	0	0.00642081
chr4_2	43077000	43078000	0.0140015	0.010433	0.0146799	0.000794682	0.0192706	0.0185525	0.0309555	0.0112963	0.00666831	0.0246131
chr4_2	43078000	43079000	0.201406	0.392282	0.195356	0.167678	0.269789	0.12015	0.389524	0.180741	0.151148	0.154099
chr4_2	43079000	43080000	0.207869	0.408975	0.221328	0.113639	0.258012	0.158138	0.497868	0.12175	0.0978019	0.117715
chr4_2	43080000	43081000	0.107704	0.206574	0.143411	0.108871	0.171294	0.0680257	0.368027	0.084095	0.114473	0.0931016
chr4_2	43081000	43082000	0.0904713	0.178405	0.112922	0.123176	0.100635	0.132518	0.260542	0.12928	0.086688	0.0513664
chr4_2	43082000	43083000	0.107704	0.175275	0.105018	0.12397	0.105988	0.138702	0.27946	0.115474	0.0755742	0.0791899
chr4_2	43083000	43084000	0.165864	0.310904	0.210035	0.170062	0.264436	0.132518	0.404142	0.1707	0.174488	0.0995224
chr4_2	43084000	43085000	0.157248	0.22431	0.121956	0.136685	0.185212	0.161672	0.450575	0.227182	0.115584	0.112364
chr4_2	43085000	43086000	0.119551	0.24309	0.185193	0.115229	0.209836	0.0923207	0.306116	0.120494	0.0989133	0.087751
chr4_2	43086000	43087000	0.0969335	0.180491	0.0835626	0.072316	0.132753	0.0697926	0.196052	0.110453	0.0739071	0.055647
chr4_2	43087000	43088000	0.157248	0.35055	0.149058	0.162115	0.293342	0.159022	0.483251	0.218396	0.157817	0.105943
chr4_2	43088000	43089000	0.157248	0.414191	0.204389	0.147811	0.345801	0.163439	0.516786	0.268602	0.121141	0.16159
chr4_2	43089000	43090000	0.149708	0.303601	0.110664	0.12556	0.185212	0.109548	0.27602	0.0941362	0.0978019	0.0695587
chr4_2	43090000	43091000	0.158325	0.437144	0.177288	0.160526	0.233389	0.116616	0.508617	0.225927	0.138923	0.0695587
chr4_2	43091000	43092000	0.0603142	0.191968	0.143412	0.131122	0.172365	0.0671423	0.270001	0.189528	0.142257	0.0631379
chr4_2	43092000	43093000	0.187405	0.325511	0.144541	0.11205	0.185212	0.115732	0.34481	0.0916259	0.191158	0.125206
chr4_2	43093000	43094000	0.238026	0.210747	0.133248	0.142248	0.205553	0.109548	0.301816	0.075309	0.0877994	0.0866808
chr4_2	43094000	43095000	0.0527749	0.33803	0.177288	0.134301	0.360789	0.144003	0.375766	0.135556	0.162262	0.0513664
chr4_2	43095000	43096000	0.150785	0.375589	0.282306	0.162115	0.307259	0.144886	0.522805	0.21463	0.1367	0.123065
chr4_2	43096000	43097000	0.157248	0.488266	0.272143	0.158936	0.329742	0.205845	0.525385	0.232202	0.0966905	0.0738392
chr4_2	43097000	43098000	0.158325	0.272302	0.120827	0.127944	0.168083	0.113082	0.358568	0.0815847	0.0766856	0.0438755
chr4_2	43098000	43099000	0.123859	0.271259	0.110664	0.116818	0.171294	0.0583078	0.308696	0.123005	0.086688	0.0684886
chr4_2	43099000	43100000	0.0969335	0.206574	0.103889	0.101719	0.188424	0.090112	0.28032	0.12426	0.107804	0.0706288
chr4_2	43100000	43101000	0.115243	0.219094	0.146799	0.0707266	0.148812	0.103364	0.368027	0.133046	0.0777969	0.121995
chr4_2	43101000	43102000	0.0689305	0.165885	0.134378	0.0452969	0.0599531	0.0309208	0.35083	0.0426751	0.0889108	0.0545768
chr4_2	43102000	43103000	0.103396	0.191968	0.0813042	0.089799	0.18093	0.0901121	0.352549	0.138066	0.146703	0.0502963
chr4_2	43103000	43104000	0.120628	0.247263	0.108405	0.109666	0.160588	0.108665	0.354699	0.195803	0.146703	0.0845405
chr4_2	43104000	43105000	0.151862	0.240481	0.0925963	0.0802628	0.21733	0.103364	0.321594	0.21463	0.102247	0.105943
chr4_2	43105000	43106000	0.112012	0.233178	0.0993717	0.11364	0.216259	0.0759768	0.353409	0.123005	0.0689059	0.0567171
chr4_2	43106000	43107000	0.147554	0.248306	0.168254	0.11205	0.244095	0.0892286	0.410161	0.0640126	0.117807	0.0856107
chr4_2	43107000	43108000	0.115243	0.333857	0.20326	0.0882096	0.252659	0.104247	0.319014	0.0878604	0.147814	0.0995224
chr4_2	43108000	43109000	0.0861632	0.258739	0.123085	0.0937724	0.0931413	0.0786272	0.34911	0.0715435	0.0978018	0.0909613
chr4_2	43109000	43110000	0.130322	0.304644	0.110664	0.121586	0.201271	0.114849	0.396403	0.116729	0.126698	0.096312
chr4_2	43110000	43111000	0.131399	0.309861	0.0835625	0.104898	0.204483	0.0892286	0.218409	0.143087	0.113361	0.0813302
chr4_2	43111000	43112000	0.082932	0.237873	0.103889	0.0858256	0.155236	0.0583078	0.281179	0.187017	0.0689059	0.0738392
chr4_2	43112000	43113000	0.112012	0.285865	0.0654949	0.118408	0.0910002	0.0901121	0.218408	0.0853501	0.0855766	0.0417353
chr4_2	43113000	43114000	0.135707	0.213877	0.134378	0.146221	0.168083	0.0909954	0.387804	0.159404	0.100025	0.0567171
chr4_2	43114000	43115000	0.0980107	0.402715	0.223586	0.11205	0.194847	0.116616	0.2743	0.119239	0.1367	0.0941718
chr4_2	43115000	43116000	0.190636	0.375589	0.193097	0.139069	0.25373	0.117499	0.343091	0.131791	0.0566806	0.0781198
chr4_2	43116000	43117000	0.177711	0.275432	0.162608	0.0683426	0.135965	0.129867	0.339651	0.176976	0.11225	0.0770496
chr4_2	43117000	43118000	0.0624684	0.0845076	0.040652	0.0635745	0.0717296	0.0291539	0.190892	0.104177	0.0444554	0.0171221
chr4_2	43118000	43119000	0.137861	0.145019	0.133248	0.100925	0.0931413	0.169623	0.217549	0.0966465	0.0388985	0.0406651
chr4_2	43119000	43120000	0.0355423	0.197184	0.138894	0.0731107	0.147741	0.0636085	0.271721	0.0966465	0.0277846	0.0342443
chr4_2	43120000	43121000	0.184174	0.359939	0.295856	0.109666	0.250518	0.0759769	0.490989	0.114219	0.108916	0.0556469
chr4_2	43121000	43122000	0.200329	0.365156	0.221328	0.207412	0.41753	0.164322	0.490559	0.213375	0.172265	0.144468
chr4_2	43122000	43123000	0.110935	0.312991	0.156962	0.151784	0.186283	0.133401	0.41876	0.192038	0.155594	0.0824003
chr4_2	43123000	43124000	0.107704	0.377676	0.149058	0.119997	0.187353	0.116616	0.441117	0.101667	0.156705	0.0460157
chr4_2	43124000	43125000	0.100165	0.424624	0.150187	0.120792	0.370424	0.139586	0.359428	0.21463	0.146703	0.0620677
chr4_2	43125000	43126000	0.101242	0.381849	0.18858	0.12397	0.177718	0.118383	0.351689	0.117984	0.0677945	0.0599275
chr4_2	43126000	43127000	0.101242	0.197184	0.140024	0.0969512	0.0920708	0.0962964	0.262262	0.0916259	0.057792	0.0310339
chr4_2	43127000	43128000	0.108781	0.244133	0.128731	0.0993352	0.190565	0.0812775	0.318154	0.125515	0.111138	0.0428054
chr4_2	43128000	43129000	0.0613913	0.209704	0.13099	0.0437075	0.178789	0.0830444	0.294937	0.149363	0.132255	0.0256832
chr4_2	43129000	43130000	0.0753928	0.238916	0.125344	0.0786735	0.123118	0.0962963	0.325033	0.160659	0.077797	0.0845406
chr4_2	43130000	43131000	0.101242	0.283778	0.15922	0.115229	0.259083	0.147537	0.28032	0.0966465	0.171153	0.0759795
chr4_2	43131000	43132000	0.144323	0.220137	0.13099	0.12397	0.167012	0.105131	0.309555	0.115474	0.160039	0.0353144
chr4_2	43132000	43133000	0.0764699	0.0834641	0.0474274	0.0643692	0.0449648	0.0477063	0.196052	0.0740538	0.0411212	0.0171222
chr4_2	43133000	43134000	0.0872402	0.263956	0.124215	0.105693	0.187353	0.0618416	0.312565	0.0884881	0.131143	0.032104
chr4_2	43134000	43135000	0.0969335	0.248306	0.118569	0.092183	0.167012	0.158138	0.319014	0.121749	0.0689058	0.0706288
chr4_2	43135000	43136000	0.0893943	0.235787	0.0711411	0.0985405	0.150953	0.0909956	0.213249	0.141832	0.0511237	0.0663483
chr4_2	43136000	43137000	0.133553	0.263955	0.163738	0.0961565	0.176647	0.115732	0.2743	0.12677	0.141146	0.0620678
chr4_2	43137000	43138000	0.0926253	0.254566	0.216811	0.0858256	0.138106	0.14842	0.402422	0.125515	0.086688	0.0941717
chr4_2	43138000	43139000	0.0506208	0.132499	0.0846918	0.0611905	0.0899296	0.0618416	0.245924	0.0953914	0.108916	0.0267533
chr4_2	43139000	43140000	0.114166	0.35681	0.162608	0.0882097	0.1274	0.111315	0.253663	0.203334	0.154482	0.0813302
chr4_2	43140000	43141000	0.156171	0.21805	0.167125	0.116818	0.111341	0.0936458	0.355989	0.149363	0.0911335	0.0524366
chr4_2	43141000	43142000	0.129245	0.249349	0.121956	0.103309	0.1092	0.0989466	0.224427	0.139322	0.125587	0.0545768
chr4_2	43142000	43143000	0.106627	0.23057	0.118568	0.0508596	0.201271	0.101597	0.273441	0.138067	0.125587	0.103803
chr4_2	43143000	43144000	0.101242	0.379762	0.198743	0.119202	0.280495	0.15107	0.423059	0.218396	0.122252	0.176572
chr4_2	43144000	43145000	0.179865	0.357853	0.153575	0.0961564	0.258012	0.139585	0.336212	0.105433	0.140034	0.096312
chr4_2	43145000	43146000	0.142169	0.215964	0.14567	0.0762894	0.167012	0.113082	0.34739	0.110453	0.0566806	0.0577872
chr4_2	43146000	43147000	0.12386	0.333857	0.115181	0.0532437	0.265506	0.0989466	0.295797	0.0828399	0.0978019	0.064208
chr4_2	43147000	43148000	0.0990877	0.317164	0.137765	0.104898	0.125259	0.0680257	0.352549	0.131791	0.0511237	0.103803
chr4_2	43148000	43149000	0.0786239	0.290038	0.186322	0.0874149	0.154165	0.0689092	0.412741	0.104177	0.127809	0.0834704
chr4_2	43149000	43150000	0.0764698	0.242046	0.10163	0.0866203	0.115624	0.0671423	0.258823	0.0815847	0.0600148	0.0577872
