# Supplementary material for: Heterochromatin boundaries maintain centromere position, size and number
Source: Nat Struct Mol Biol. 2025 Nov 25;33(2):220–34. doi: 10.1038/s41594-025-01706-2 (PMC7618434; doi:10.1038/s41594-025-01706-2)
Supplement: Supplementary file 4 — MultiBigWig summary output and data for bar plots. [file 41594_2025_1706_MOESM4_ESM.xlsx]

## Sheet: Fig 3
MultiBigWig Summary Output for Fig 3 e, f																Fig 3 d
#'chr'	'start'	'end'	's1_rmvdups_CENPA.bw'	's2_rmvdups_CENPA.bw'	's3_rmvdups_CENPA.bw'	's4_rmvdups_CENPA.bw'	's5_rmvdups_CENPA.bw'	's6_rmvdups_CENPA.bw'	's7_rmvdups_CENPA.bw'	's8_rmvdups_CENPA.bw'	's9_rmvdups_CENPA.bw'	's10_rmvdups_CENPA.bw'	's11_rmvdups_CENPA.bw'			clone	start	end	width	center	delta
chr4_hap2	42650000	42651000	0.0702308	0.0743913	0.0564542	0.048768	0.078612	0.0704421	0.0506257	0.0474261	0.0591151	0.0292421	0.05514			Day 0	42871414	42957074	85660	42914244	0
chr4_hap2	42651000	42652000	0.122514	0.13969	0.0932722	0.117566	0.0832362	0.0772317	0.123343	0.0521688	0.0688206	0.07089	0.126822			Suv39H1/H2 EP	42843967	42956188	112221	4.29001e+07	-14166.5
chr4_hap2	42652000	42653000	0.0780342	0.1182	0.0433634	0.0592183	0.12023	0.0925083	0.102172	0.0929551	0.0864668	0.0469647	0.079953			1.1	42842417	42940473	98056	42891445	-22799
chr4_hap2	42653000	42654000	0.149045	0.170274	0.0400907	0.079248	0.112831	0.110331	0.0819216	0.119514	0.149111	0.0744345	0.116713			1.2	42845738	42953975	108237	4.28999e+07	-14387.5
chr4_hap2	42654000	42655000	0.106127	0.104974	0.0425452	0.0539931	0.141502	0.120515	0.126104	0.0806243	0.0811729	0.0930431	0.084548			1.3	42841089	42953311	112222	42897200	-17044
chr4_hap2	42655000	42656000	0.0600863	0.0661257	0.0327271	0.0287383	0.090635	0.160404	0.0303754	0.0967493	0.0449981	0.0381034	0.04595			2.1	42841753	42952868	111115	4.28973e+07	-16933.5
chr4_hap2	42656000	42657000	0.103786	0.0702585	0.0384543	0.0644434	0.0638145	0.0738369	0.0368187	0.063551	0.0794083	0.0620288	0.06433			2.2	42842196	42940694	98498	42891445	-22799
chr4_hap2	42657000	42658000	0.0897394	0.0619928	0.0539997	0.0452845	0.0767623	0.0738369	0.0653533	0.0407865	0.0344103	0.0957015	0.0514641			2.3	42840647	42936267	95620	42888457	-25787
chr4_hap2	42658000	42659000	0.0616471	0.0843101	0.0384543	0.120178	0.0776871	0.050922	0.0377392	0.0417349	0.0352926	0.0593704	0.049626			3.1	42832678	42937595	104917	4.28851e+07	-29107.5
chr4_hap2	42659000	42660000	0.109248	0.0702585	0.0327271	0.0940525	0.0480921	0.0925083	0.0819217	0.0531172	0.092643	0.0593704	0.03676			3.2	42841311	42937817	96506	42889564	-24680
chr4_hap2	42660000	42661000	0.0819359	0.0752179	0.0523634	0.106244	0.136877	0.0670473	0.0948082	0.0369924	0.061762	0.0434202	0.0854671			3.3	42832900	42936046	103146	42884473	-29771
chr4_hap2	42661000	42662000	0.0749129	0.0743913	0.0335453	0.0957942	0.0388435	0.0670473	0.0653532	0.00948521	0.0485273	0.0558259	0.105685
chr4_hap2	42662000	42663000	0.144363	0.0909227	0.0425452	0.0905691	0.0915599	0.0823239	0.070876	0.0597569	0.0864668	0.099246	0.081791
chr4_hap2	42663000	42664000	0.0795949	0.046288	0.0818177	0.0905691	0.0702885	0.135792	0.0635123	0.0313012	0.0829377	0.134691	0.089143
chr4_hap2	42664000	42665000	0.0725718	0.0710851	0.0171817	0.042672	0.12023	0.0611064	0.0745579	0.0379409	0.0608797	0.0753207	0.071682
chr4_hap2	42665000	42666000	0.0608667	0.059513	0.0392725	0.0740228	0.0961841	0.0908109	0.0506257	0.0834699	0.0361749	0.0363311	0.034922
chr4_hap2	42666000	42667000	0.0647684	0.0776976	0.0359998	0.0513805	0.0536412	0.0568629	0.0377392	0.0720877	0.0608798	0.0487369	0.041355
chr4_hap2	42667000	42668000	0.117051	0.094229	0.0801813	0.112341	0.0971089	0.180773	0.0920468	0.0588084	0.103231	0.0762068	0.074439
chr4_hap2	42668000	42669000	0.0827163	0.0743914	0.0335453	0.0949234	0.0869356	0.0891135	0.0911263	0.0512202	0.0882315	0.0700039	0.0919
chr4_hap2	42669000	42670000	0.121733	0.0537271	0.0319089	0.106244	0.0878604	0.0746856	0.0773194	0.0853669	0.0917607	0.0673455	0.074439
chr4_hap2	42670000	42671000	0.0928608	0.146303	0.0449998	0.108857	0.104508	0.0992979	0.0819217	0.067345	0.108525	0.0691178	0.0919
chr4_hap2	42671000	42672000	0.110809	0.088443	0.0564542	0.0444137	0.168322	0.0857187	0.0819217	0.0986463	0.0891138	0.0974738	0.054221
chr4_hap2	42672000	42673000	0.0772539	0.0702585	0.0220908	0.0618308	0.096184	0.107785	0.0478643	0.0663966	0.0370572	0.0726623	0.041355
chr4_hap2	42673000	42674000	0.0850573	0.103321	0.0425452	0.0748937	0.0693635	0.0619551	0.027614	0.0720877	0.0485273	0.0434201	0.048707
chr4_hap2	42674000	42675000	0.174797	0.111587	0.0695451	0.0949234	0.0739878	0.120515	0.0929673	0.0986463	0.0591151	0.0398757	0.181962
chr4_hap2	42675000	42676000	0.0834966	0.0611662	0.0719996	0.0566056	0.124854	0.125608	0.0699556	0.0540657	0.10676	0.0806374	0.0873051
chr4_hap2	42676000	42677000	0.115491	0.0586865	0.0499088	0.0470263	0.0675138	0.0738369	0.0681146	0.0303527	0.0229402	0.0389895	0.071682
chr4_hap2	42677000	42678000	0.084277	0.0380223	0.0458179	0.0731519	0.0749126	0.0670473	0.0681146	0.0749332	0.0370572	0.0717762	0.076277
chr4_hap2	42678000	42679000	0.0741325	0.0562068	0.0261817	0.0801187	0.078612	0.0992979	0.0441825	0.0407865	0.0458803	0.0655733	0.071682
chr4_hap2	42679000	42680000	0.0803753	0.0628194	0.0237271	0.107986	0.0712133	0.0483759	0.101251	0.0474262	0.0591151	0.0815235	0.0606541
chr4_hap2	42680000	42681000	0.0717915	0.0603396	0.0548179	0.0757645	0.0952593	0.112028	0.084683	0.105286	0.0644089	0.0762068	0.113037
chr4_hap2	42681000	42682000	0.0624274	0.0669522	0.0319089	0.0522514	0.0860107	0.0602577	0.0782398	0.0540658	0.078526	0.0620288	0.102928
chr4_hap2	42682000	42683000	0.134219	0.0991884	0.0564542	0.0679268	0.0517914	0.0908109	0.0543076	0.0607055	0.0485273	0.0655733	0.056059
chr4_hap2	42683000	42684000	0.122514	0.126465	0.036818	0.0888273	0.0943344	0.0619551	0.0515462	0.0303527	0.127935	0.0664594	0.086386
chr4_hap2	42684000	42685000	0.138121	0.0677788	0.0302726	0.0618308	0.11838	0.122213	0.0745579	0.0768302	0.0688206	0.0682317	0.096495
chr4_hap2	42685000	42686000	0.110028	0.0851368	0.0654542	0.0322217	0.0795368	0.0831726	0.11874	0.0663964	0.0917607	0.0389895	0.080872
chr4_hap2	42686000	42687000	0.105346	0.0867898	0.0621815	0.107986	0.121155	0.0645012	0.0892854	0.146072	0.0970546	0.0651302	0.083629
chr4_hap2	42687000	42688000	0.142022	0.0991885	0.0237271	0.0914399	0.109132	0.156161	0.132547	0.124256	0.161463	0.0930431	0.08271
chr4_hap2	42688000	42689000	0.11315	0.076871	0.0343635	0.113211	0.077687	0.161253	0.0736374	0.089161	0.0944077	0.0620288	0.056978
chr4_hap2	42689000	42690000	0.11315	0.0545537	0.0417271	0.0644434	0.0554908	0.117121	0.0248526	0.0626024	0.0547035	0.0451924	0.046869
chr4_hap2	42690000	42691000	0.0944214	0.0859633	0.0490906	0.0940525	0.123929	0.168891	0.0497053	0.041735	0.092643	0.0655733	0.057897
chr4_hap2	42691000	42692000	0.0827163	0.0512474	0.0294544	0.0496388	0.0619648	0.0925083	0.0460234	0.0644994	0.0591151	0.0168364	0.048707
chr4_hap2	42692000	42693000	0.0928607	0.0900962	0.0458179	0.09144	0.0924847	0.110331	0.0552281	0.0806243	0.0352926	0.0629149	0.03676
chr4_hap2	42693000	42694000	0.106907	0.0760444	0.0597269	0.0757645	0.0869356	0.0865674	0.104933	0.0350953	0.0794083	0.0345589	0.127741
chr4_hap2	42694000	42695000	0.0858377	0.0429817	0.064636	0.120178	0.090635	0.0857187	0.0966492	0.0882126	0.0635267	0.0602565	0.077196
chr4_hap2	42695000	42696000	0.0971526	0.141343	0.107999	0.0792479	0.11838	0.172286	0.133468	0.120462	0.103231	0.0744345	0.054221
chr4_hap2	42696000	42697000	0.101445	0.0810039	0.0384543	0.0766353	0.0915599	0.0959031	0.101251	0.0550143	0.0776437	0.101904	0.078115
chr4_hap2	42697000	42698000	0.0850574	0.0595131	0.0850904	0.0635725	0.0823114	0.0746856	0.0653532	0.0844184	0.0361749	0.063801	0.040436
chr4_hap2	42698000	42699000	0.0873983	0.0694319	0.0531815	0.109728	0.0915598	0.121364	0.132547	0.0825214	0.103231	0.0673455	0.090981
chr4_hap2	42699000	42700000	0.155288	0.0876165	0.0589088	0.123662	0.156299	0.128154	0.102172	0.0607054	0.0564681	0.0602565	0.083629
chr4_hap2	42700000	42701000	0.1826	0.117373	0.0638178	0.106245	0.0832361	0.112028	0.0846831	0.111926	0.11823	0.0797513	0.11947
chr4_hap2	42701000	42702000	0.119392	0.094229	0.0458179	0.0731519	0.107282	0.0780804	0.0727169	0.0730362	0.0705852	0.0788651	0.077196
chr4_hap2	42702000	42703000	0.0468206	0.0900962	0.027818	0.0435428	0.060115	0.0237636	0.0717965	0.0426835	0.047645	0.0824096	0.044112
chr4_hap2	42703000	42704000	0.0639881	0.0256237	0.0400907	0.0513805	0.066589	0.0517707	0.0395801	0.0445805	0.0388219	0.063801	0.065249
chr4_hap2	42704000	42705000	0.11393	0.0553802	0.0564542	0.0783771	0.107282	0.174832	0.0791602	0.110028	0.0944077	0.0824097	0.092819
chr4_hap2	42705000	42706000	0.0905197	0.108281	0.0474543	0.124532	0.132253	0.128154	0.086524	0.0540658	0.110289	0.0336728	0.098333
chr4_hap2	42706000	42707000	0.103786	0.0958822	0.0417271	0.0984066	0.0934095	0.0695934	0.0515462	0.0976977	0.061762	0.0948154	0.052383
chr4_hap2	42707000	42708000	0.143583	0.0669522	0.0163635	0.115824	0.0832362	0.0891135	0.0441825	0.039838	0.0494096	0.0797513	0.03676
chr4_hap2	42708000	42709000	0.086618	0.104974	0.0179999	0.12192	0.104507	0.118818	0.027614	0.0493231	0.0741144	0.077979	0.059735
chr4_hap2	42709000	42710000	0.102225	0.128945	0.0400907	0.161979	0.0906349	0.117969	0.0331369	0.0626024	0.0961723	0.139122	0.080872
chr4_hap2	42710000	42711000	0.0686702	0.0495942	0.050727	0.0391885	0.0601151	0.0551655	0.0920468	0.0341468	0.0564682	0.0646871	0.0624921
chr4_hap2	42711000	42712000	0.0866179	0.0760445	0.0302726	0.0992776	0.138727	0.10439	0.057069	0.061654	0.0511742	0.0611427	0.048707
chr4_hap2	42712000	42713000	0.0788146	0.112414	0.0294544	0.09144	0.0508666	0.0738369	0.0616713	0.0663965	0.0582327	0.0735484	0.046869
chr4_hap2	42713000	42714000	0.0725718	0.0462879	0.0327271	0.042672	0.137802	0.0704421	0.057069	0.0844184	0.0697029	0.101904	0.099252
chr4_hap2	42714000	42715000	0.119392	0.0743913	0.0294544	0.0696685	0.115606	0.113726	0.0736374	0.0644994	0.0997015	0.0629149	0.10109
chr4_hap2	42715000	42716000	0.0928607	0.0495943	0.0359998	0.0687976	0.0832363	0.0729882	0.0837626	0.0474262	0.0626444	0.0478508	0.033084
chr4_hap2	42716000	42717000	0.0905198	0.0595131	0.0417271	0.0583474	0.0564157	0.0899622	0.0469439	0.0682935	0.0917607	0.0912709	0.08271
chr4_hap2	42717000	42718000	0.140462	0.0735648	0.0449998	0.0757645	0.0998835	0.102693	0.0607509	0.0711392	0.0935253	0.0469646	0.087305
chr4_hap2	42718000	42719000	0.0920805	0.0735647	0.0261817	0.0809896	0.090635	0.0874161	0.110456	0.0626024	0.0979369	0.0797513	0.0689251
chr4_hap2	42719000	42720000	0.119392	0.109934	0.0384544	0.0400594	0.0647393	0.113726	0.0515462	0.0578599	0.0864667	0.0877264	0.12866
chr4_hap2	42720000	42721000	0.0936411	0.0396754	0.0359998	0.0426719	0.0406933	0.067896	0.0506257	0.0521687	0.0238225	0.0221531	0.037679
chr4_hap2	42721000	42722000	0.0265316	0.076871	0.0147272	0.0566057	0.0314448	0.0543168	0.0506257	0.0237131	0.0299987	0.0274699	0.053302
chr4_hap2	42722000	42723000	0.0975428	0.0818305	0.0548179	0.0870856	0.0887853	0.0628038	0.0285345	0.0388894	0.044998	0.0983599	0.067087
chr4_hap2	42723000	42724000	0.0897393	0.0810038	0.068727	0.108857	0.128554	0.0772317	0.0920468	0.0588084	0.108525	0.0744346	0.095576
chr4_hap2	42724000	42725000	0.106907	0.0611662	0.0433634	0.0566056	0.117456	0.112028	0.0828422	0.0673452	0.0776438	0.0921571	0.136931
chr4_hap2	42725000	42726000	0.188843	0.121506	0.0613633	0.10189	0.113756	0.151069	0.0851433	0.13469	0.11823	0.07089	0.08271
chr4_hap2	42726000	42727000	0.132658	0.127292	0.0458179	0.0383176	0.131328	0.155312	0.0653532	0.114771	0.104113	0.0832958	0.077196
chr4_hap2	42727000	42728000	0.105346	0.0652991	0.0294544	0.0766354	0.1526	0.106088	0.0506257	0.0474261	0.0785259	0.0691178	0.090981
chr4_hap2	42728000	42729000	0.0983231	0.114893	0.0400907	0.0748937	0.0869355	0.187563	0.104013	0.112874	0.0970546	0.0381034	0.085467
chr4_hap2	42729000	42730000	0.123294	0.119853	0.0769087	0.0740228	0.0924846	0.0908109	0.086524	0.0910582	0.0873491	0.077979	0.111199
chr4_hap2	42730000	42731000	0.0756932	0.0958821	0.0605451	0.0740228	0.084161	0.0797778	0.111377	0.0474261	0.0820553	0.0469647	0.051464
chr4_hap2	42731000	42732000	0.0741326	0.0785242	0.036818	0.0888274	0.113756	0.117121	0.120581	0.0369924	0.0988192	0.0611426	0.069844
chr4_hap2	42732000	42733000	0.155288	0.107454	0.0793632	0.165463	0.104508	0.192655	0.169366	0.10244	0.0882314	0.116969	0.112118
chr4_hap2	42733000	42734000	0.173236	0.0892696	0.0662723	0.079248	0.125779	0.124759	0.0699556	0.0834699	0.161463	0.0372173	0.089143
chr4_hap2	42734000	42735000	0.100664	0.107454	0.0629997	0.114082	0.132253	0.109482	0.121502	0.0540657	0.136759	0.0983599	0.069844
chr4_hap2	42735000	42736000	0.104566	0.107454	0.0621815	0.0931816	0.113756	0.0984492	0.104013	0.0730362	0.113819	0.0319005	0.0951165
chr4_hap2	42736000	42737000	0.170115	0.176886	0.0809995	0.14282	0.165547	0.136641	0.105854	0.0644995	0.123524	0.179883	0.088224
chr4_hap2	42737000	42738000	0.146704	0.145476	0.0719996	0.0879564	0.0943342	0.0687447	0.0828421	0.0626025	0.0502919	0.0664594	0.096495
chr4_hap2	42738000	42739000	0.0975428	0.101668	0.050727	0.0757646	0.139652	0.0475272	0.102172	0.0929553	0.101466	0.0655733	0.077196
chr4_hap2	42739000	42740000	0.0920804	0.097122	0.0384543	0.0888274	0.127629	0.119667	0.0837626	0.0644995	0.112054	0.0797513	0.072601
chr4_hap2	42740000	42741000	0.117832	0.0892695	0.0589087	0.0174171	0.0749127	0.0992979	0.0736374	0.0777787	0.0591151	0.0868403	0.0588161
chr4_hap2	42741000	42742000	0.0460402	0.106628	0.0351816	0.121049	0.123005	0.113726	0.057069	0.100543	0.0705851	0.0655733	0.0758176
chr4_hap2	42742000	42743000	0.143583	0.111587	0.0801814	0.172429	0.147975	0.136641	0.161082	0.0796759	0.149111	0.111652	0.099252
chr4_hap2	42743000	42744000	0.108468	0.133078	0.069545	0.128887	0.157224	0.177378	0.109536	0.0607054	0.112936	0.105449	0.078115
chr4_hap2	42744000	42745000	0.104566	0.0776976	0.0474543	0.108857	0.161848	0.134943	0.0957287	0.0976977	0.0661735	0.0434201	0.118551
chr4_hap2	42745000	42746000	0.104566	0.131425	0.120272	0.0757645	0.146126	0.108634	0.112297	0.125205	0.0802907	0.0797513	0.105685
chr4_hap2	42746000	42747000	0.107687	0.165314	0.0449997	0.0740228	0.145201	0.105239	0.088365	0.0995948	0.0908784	0.0700039	0.062492
chr4_hap2	42747000	42748000	0.140462	0.138037	0.0670906	0.117566	0.143351	0.141733	0.152798	0.112874	0.134553	0.154186	0.118551
chr4_hap2	42748000	42749000	0.123294	0.107454	0.0891812	0.143691	0.169247	0.173135	0.133468	0.129947	0.142053	0.164819	0.176448
chr4_hap2	42749000	42750000	0.0967624	0.0454614	0.0531815	0.108857	0.149825	0.109482	0.132547	0.0825214	0.0944076	0.0646872	0.123146
chr4_hap2	42750000	42751000	0.101445	0.138037	0.0818177	0.11147	0.166472	0.167194	0.108615	0.144175	0.114701	0.171908	0.164961
chr4_hap2	42751000	42752000	0.108468	0.104148	0.128454	0.103632	0.193293	0.162102	0.133468	0.105286	0.225872	0.106335	0.200342
chr4_hap2	42752000	42753000	0.138121	0.147956	0.0867268	0.197684	0.290402	0.225754	0.114138	0.198241	0.163228	0.190517	0.230669
chr4_hap2	42753000	42754000	0.106907	0.137211	0.11209	0.256032	0.167397	0.180773	0.160162	0.167888	0.215285	0.177225	0.170934
chr4_hap2	42754000	42755000	0.124074	0.123986	0.0417271	0.114082	0.1526	0.145128	0.0975696	0.0995948	0.121759	0.0841819	0.160825
chr4_hap2	42755000	42756000	0.173236	0.188458	0.146454	0.197684	0.27283	0.181622	0.134388	0.087264	0.264694	0.171022	0.178286
chr4_hap2	42756000	42757000	0.0928607	0.124812	0.0384543	0.160238	0.146126	0.128154	0.102172	0.146072	0.0423511	0.0806374	0.123146
chr4_hap2	42757000	42758000	0.117051	0.117373	0.0482725	0.0975359	0.158149	0.129002	0.0856035	0.159352	0.117348	0.0983599	0.094657
chr4_hap2	42758000	42759000	0.0686701	0.0900961	0.0310907	0.0539931	0.0517914	0.0797778	0.109536	0.112874	0.0917608	0.0700039	0.069844
chr4_hap2	42759000	42760000	0.123294	0.116546	0.0883632	0.106244	0.136877	0.153615	0.104013	0.103389	0.159699	0.135577	0.099252
chr4_hap2	42760000	42761000	0.123294	0.16862	0.0531815	0.135854	0.159998	0.219813	0.0819216	0.0958006	0.121759	0.131147	0.158068
chr4_hap2	42761000	42762000	0.143583	0.178539	0.0908176	0.148045	0.178495	0.197747	0.0699556	0.16694	0.206462	0.0744345	0.189314
chr4_hap2	42762000	42763000	0.0507223	0.102495	0.0703633	0.0818605	0.126704	0.11118	0.111377	0.0663965	0.100584	0.0841819	0.10109
chr4_hap2	42763000	42764000	0.142803	0.181846	0.096545	0.188976	0.228437	0.158707	0.147275	0.103389	0.224108	0.164819	0.200342
chr4_hap2	42764000	42765000	0.22708	0.212429	0.103909	0.171559	0.277454	0.17653	0.15648	0.150815	0.172051	0.220645	0.171853
chr4_hap2	42765000	42766000	0.149826	0.249624	0.0769086	0.222939	0.18127	0.242728	0.184094	0.177373	0.198521	0.163933	0.182881
chr4_hap2	42766000	42767000	0.164652	0.172753	0.0973631	0.140208	0.202541	0.321658	0.247606	0.12805	0.170287	0.111652	0.164501
chr4_hap2	42767000	42768000	0.120173	0.119853	0.134999	0.166333	0.339419	0.301289	0.141752	0.183064	0.248813	0.10988	0.203099
chr4_hap2	42768000	42769000	0.255952	0.162008	0.125999	0.229906	0.212715	0.305532	0.15648	0.186859	0.221461	0.250773	0.222398
chr4_hap2	42769000	42770000	0.13656	0.138864	0.0850904	0.128887	0.203466	0.257156	0.184094	0.16694	0.153523	0.22862	0.239859
chr4_hap2	42770000	42771000	0.0608667	0.0586865	0.0719996	0.0531223	0.128554	0.0398889	0.0948082	0.0663966	0.130582	0.0194948	0.05514
chr4_hap2	42771000	42772000	0.0632077	0.0264503	0.0245453	0.006096	0.0295951	0.0186714	0.0202503	0.0142278	0.0397041	0.0132919	0.029408
chr4_hap2	42772000	42773000	0.0756932	0.100015	0.0719996	0.0801188	0.135028	0.112877	0.0800807	0.0948522	0.122642	0.158616	0.122227
chr4_hap2	42773000	42774000	0.0850573	0.160768	0.041727	0.0818605	0.135952	0.138338	0.104013	0.131844	0.148229	0.110766	0.084548
chr4_hap2	42774000	42775000	0.0913	0.186805	0.110454	0.303058	0.230287	0.27413	0.182253	0.251358	0.160581	0.177225	0.237102
chr4_hap2	42775000	42776000	0.0897394	0.119853	0.0867269	0.158496	0.225662	0.0992979	0.0984901	0.101492	0.150876	0.0593704	0.132336
chr4_hap2	42776000	42777000	0.156069	0.178539	0.102272	0.211618	0.337569	0.324204	0.174889	0.266534	0.240872	0.19672	0.208613
chr4_hap2	42777000	42778000	0.258293	0.305005	0.144817	0.270836	0.45225	0.45066	0.325846	0.249461	0.351602	0.315461	0.41355
chr4_hap2	42778000	42779000	0.183381	0.251277	0.115363	0.229035	0.393985	0.291104	0.262333	0.152712	0.405865	0.254318	0.328083
chr4_hap2	42779000	42780000	0.11393	0.182672	0.108818	0.189847	0.142426	0.121364	0.209867	0.113823	0.20205	0.1852	0.154852
chr4_hap2	42780000	42781000	0.186502	0.291779	0.125999	0.405819	0.376413	0.340329	0.266015	0.217686	0.397041	0.319005	0.391494
chr4_hap2	42781000	42782000	0.169334	0.248798	0.0998175	0.311766	0.384736	0.345421	0.249447	0.150815	0.351161	0.244571	0.323488
chr4_hap2	42782000	42783000	0.192745	0.339721	0.16609	0.456328	0.527163	0.504977	0.357142	0.41071	0.561152	0.364197	0.560591
chr4_hap2	42783000	42784000	0.245808	0.422378	0.179999	0.461554	0.453175	0.555899	0.365426	0.420195	0.445569	0.360653	0.556914
chr4_hap2	42784000	42785000	0.198987	0.414938	0.183272	0.493775	0.459649	0.482062	0.337812	0.279814	0.456156	0.268496	0.495341
chr4_hap2	42785000	42786000	0.200548	0.211602	0.108818	0.283899	0.196067	0.275828	0.202503	0.174528	0.315868	0.229506	0.258239
chr4_hap2	42786000	42787000	0.139681	0.185978	0.0695451	0.196813	0.243235	0.233393	0.13807	0.208675	0.199403	0.131147	0.228831
chr4_hap2	42787000	42788000	0.142803	0.204989	0.087545	0.196813	0.33017	0.190958	0.126104	0.189704	0.255871	0.225076	0.226074
chr4_hap2	42788000	42789000	0.178698	0.171927	0.101454	0.227293	0.170172	0.184168	0.181332	0.168837	0.2594	0.16925	0.225155
chr4_hap2	42789000	42790000	0.150606	0.140517	0.0679087	0.221197	0.157224	0.20878	0.126104	0.132793	0.166316	0.12583	0.154392
chr4_hap2	42790000	42791000	0.120173	0.136384	0.0867269	0.137595	0.12208	0.171437	0.100331	0.118565	0.121318	0.136463	0.124984
chr4_hap2	42791000	42792000	0.110809	0.207469	0.0793633	0.168075	0.24231	0.199445	0.162923	0.133742	0.243519	0.108993	0.193909
chr4_hap2	42792000	42793000	0.141242	0.0979486	0.055636	0.101019	0.1526	0.0789291	0.0266936	0.122359	0.0873491	0.0593704	0.115794
chr4_hap2	42793000	42794000	0.138901	0.100428	0.050727	0.0957942	0.103583	0.117969	0.0303754	0.112874	0.142053	0.0735484	0.144283
chr4_hap2	42794000	42795000	0.0827163	0.154569	0.0597269	0.18288	0.219189	0.251215	0.0616713	0.135639	0.146464	0.197606	0.113956
chr4_hap2	42795000	42796000	0.130317	0.145476	0.0916358	0.229035	0.165548	0.22236	0.116899	0.17358	0.195874	0.149755	0.200342
chr4_hap2	42796000	42797000	0.168554	0.204163	0.134999	0.224681	0.319072	0.268189	0.124263	0.172631	0.240872	0.225962	0.193909
chr4_hap2	42797000	42798000	0.163872	0.153742	0.136636	0.175042	0.231212	0.171437	0.122422	0.156506	0.169404	0.119627	0.171853
chr4_hap2	42798000	42799000	0.233322	0.147129	0.0744542	0.177655	0.140577	0.177378	0.171207	0.114771	0.147347	0.131147	0.175529
chr4_hap2	42799000	42800000	0.244247	0.243012	0.163636	0.261257	0.278379	0.269038	0.158321	0.272226	0.32028	0.232165	0.296837
chr4_hap2	42800000	42801000	0.280923	0.201683	0.139908	0.255161	0.290402	0.256308	0.197901	0.213417	0.269106	0.186086	0.263753
chr4_hap2	42801000	42802000	0.130317	0.189285	0.12109	0.178525	0.258032	0.187563	0.148195	0.163146	0.280576	0.150641	0.233426
chr4_hap2	42802000	42803000	0.18182	0.17606	0.0744541	0.175042	0.268205	0.264794	0.155559	0.186859	0.293811	0.163047	0.204937
chr4_hap2	42803000	42804000	0.163092	0.215735	0.0875449	0.242098	0.224738	0.286861	0.167525	0.12805	0.235578	0.211784	0.324407
chr4_hap2	42804000	42805000	0.145924	0.151262	0.129272	0.189847	0.262656	0.201991	0.224594	0.139432	0.284987	0.176339	0.261915
chr4_hap2	42805000	42806000	0.145144	0.261196	0.130908	0.25908	0.250633	0.24782	0.158321	0.207726	0.287634	0.18077	0.298675
chr4_hap2	42806000	42807000	0.184941	0.175233	0.116999	0.194636	0.228437	0.295348	0.147275	0.225748	0.25146	0.235709	0.272943
chr4_hap2	42807000	42808000	0.196646	0.203336	0.111272	0.331796	0.33387	0.370882	0.191457	0.231439	0.429687	0.246343	0.434687
chr4_hap2	42808000	42809000	0.185721	0.145476	0.149727	0.211618	0.307974	0.302986	0.231038	0.244719	0.312339	0.202923	0.377709
chr4_hap2	42809000	42810000	0.243467	0.280207	0.145636	0.289995	0.346817	0.408225	0.254049	0.435371	0.503801	0.249887	0.381385
chr4_hap2	42810000	42811000	0.131878	0.230613	0.110454	0.286511	0.24046	0.319111	0.229197	0.269854	0.332632	0.181656	0.294999
chr4_hap2	42811000	42812000	0.198987	0.280208	0.173454	0.255161	0.305199	0.381067	0.273379	0.258946	0.359102	0.340272	0.389656
chr4_hap2	42812000	42813000	0.232542	0.333934	0.185726	0.370984	0.376413	0.542744	0.21631	0.242821	0.709822	0.361539	0.521993
chr4_hap2	42813000	42814000	0.245808	0.555455	0.32318	0.598278	0.458724	0.881376	0.548599	0.514099	0.832022	0.693836	1.03801
chr4_hap2	42814000	42815000	0.129537	0.381876	0.198817	0.3257	0.180345	0.563537	0.219992	0.305424	0.553652	0.419137	0.521074
chr4_hap2	42815000	42816000	0.233322	0.265329	0.161181	0.306541	0.316298	0.472727	0.193298	0.268432	0.517036	0.268496	0.410793
chr4_hap2	42816000	42817000	0.18338	0.253757	0.110454	0.210747	0.3015	0.348816	0.166605	0.167888	0.380277	0.203809	0.323948
chr4_hap2	42817000	42818000	0.199768	0.314097	0.188181	0.281286	0.387511	0.381915	0.312959	0.357592	0.486155	0.350906	0.522911
chr4_hap2	42818000	42819000	0.219276	0.321536	0.187363	0.381435	0.588203	0.502431	0.358062	0.398379	0.601738	0.294194	0.62584
chr4_hap2	42819000	42820000	0.150606	0.266982	0.141545	0.26474	0.255258	0.269887	0.253129	0.285505	0.315868	0.216215	0.437444
chr4_hap2	42820000	42821000	0.263756	0.281861	0.139909	0.418881	0.377337	0.425199	0.311118	0.412607	0.566446	0.424454	0.447553
chr4_hap2	42821000	42822000	0.274681	0.346333	0.209454	0.343988	0.568781	0.613611	0.387517	0.363284	0.670559	0.440404	0.748066
chr4_hap2	42822000	42823000	0.301212	0.378569	0.207817	0.35618	0.479071	0.465937	0.389358	0.394585	0.551446	0.367742	0.611595
chr4_hap2	42823000	42824000	0.208351	0.297565	0.208635	0.349213	0.468897	0.399738	0.278902	0.41071	0.446451	0.287991	0.508207
chr4_hap2	42824000	42825000	0.154508	0.196724	0.148908	0.202909	0.243235	0.197747	0.17673	0.217211	0.406747	0.144438	0.314298
chr4_hap2	42825000	42826000	0.154508	0.37361	0.188999	0.283028	0.437452	0.350513	0.27614	0.359489	0.569093	0.25609	0.516479
chr4_hap2	42826000	42827000	0.230981	0.360385	0.214363	0.419752	0.599301	0.438354	0.394881	0.43632	0.806435	0.35445	0.731525
chr4_hap2	42827000	42828000	0.231371	0.40502	0.19309	0.39711	0.575255	0.509221	0.359903	0.395533	0.876137	0.302169	0.869375
chr4_hap2	42828000	42829000	0.239565	0.386008	0.249544	0.382306	0.519301	0.566084	0.427097	0.372769	0.678499	0.473191	0.655248
chr4_hap2	42829000	42830000	0.257513	0.370304	0.181636	0.283899	0.284853	0.45066	0.35438	0.314909	0.679382	0.27204	0.667654
chr4_hap2	42830000	42831000	0.244247	0.333935	0.319907	0.428461	0.51329	0.422229	0.448268	0.497025	0.885844	0.412934	0.742553
chr4_hap2	42831000	42832000	0.22708	0.327735	0.212726	0.399723	0.493868	0.538077	0.399483	0.442959	1.08878	0.435087	0.945652
chr4_hap2	42832000	42833000	0.220837	0.421551	0.290453	0.473745	0.743577	0.673869	0.701397	0.67345	1.23965	0.709787	1.27511
chr4_hap2	42833000	42834000	0.241906	0.480238	0.37718	0.470697	0.587278	0.618703	0.537553	0.625076	1.21583	0.544967	1.16162
chr4_hap2	42834000	42835000	0.344131	0.588518	0.39518	0.626145	0.734328	0.939513	0.748341	0.866	1.7761	0.69295	1.83708
chr4_hap2	42835000	42836000	0.241906	0.595131	0.481089	0.565185	0.788895	0.797779	0.971094	0.788221	1.94374	0.729282	2.1477
chr4_hap2	42836000	42837000	0.176357	0.529832	0.309271	0.536447	0.794443	0.891136	0.742818	0.767354	1.67199	0.614085	1.75621
chr4_hap2	42837000	42838000	0.276241	0.880298	0.603815	0.784641	1.15791	1.31591	1.1782	1.13633	2.45813	0.958789	2.40043
chr4_hap2	42838000	42839000	0.267657	0.841449	0.622633	0.627016	1.20138	1.17375	1.03921	1.17996	2.98487	1.05538	2.74597
chr4_hap2	42839000	42840000	0.221617	0.812519	0.478634	0.431944	0.966465	0.985342	0.92415	1.11356	2.72547	0.886126	2.68532
chr4_hap2	42840000	42841000	0.217716	0.724076	0.539179	0.37621	0.775022	0.681507	0.823819	1.06139	2.27461	0.604338	2.52817
chr4_hap2	42841000	42842000	0.230591	0.809213	0.758451	0.510321	1.23467	1.01505	1.23067	1.35733	3.42911	0.833845	3.57169
chr4_hap2	42842000	42843000	0.294189	1.1353	0.953586	0.672301	1.87189	1.33755	1.34388	1.68457	4.53156	1.37527	4.72734
chr4_hap2	42843000	42844000	0.325403	1.06958	0.97445	0.638337	2.03559	1.46061	1.69366	2.34474	5.26212	1.52059	5.20108
chr4_hap2	42844000	42845000	0.260634	1.53907	1.41627	0.816863	2.69362	1.95116	2.62057	3.63284	6.80705	2.2224	6.98441
chr4_hap2	42845000	42846000	0.173236	2.2119	1.90144	0.713231	3.93291	2.94245	3.82731	5.08882	7.70525	3.03099	8.20484
chr4_hap2	42846000	42847000	0.315258	3.117	2.15835	1.13821	5.7359	4.57323	5.03312	7.17556	8.98108	5.33182	8.5536
chr4_hap2	42847000	42848000	0.382368	4.01383	2.33099	2.00732	7.16941	6.4688	6.23801	8.09184	8.54874	7.25958	8.79806
chr4_hap2	42848000	42849000	0.460402	4.47712	2.07776	2.32693	8.15345	6.8138	6.08706	7.78167	8.37537	8.17362	9.09719
chr4_hap2	42849000	42850000	0.354275	4.07375	1.8634	2.66482	7.64155	6.53203	5.67284	7.38329	7.36908	7.56486	7.77107
chr4_hap2	42850000	42851000	0.437772	4.66186	2.07654	2.71446	8.83228	7.81102	6.82343	7.88079	8.50639	9.06684	8.72224
chr4_hap2	42851000	42852000	0.339449	4.13285	1.79426	2.59776	8.25056	7.17746	5.34378	7.41459	7.84201	8.09431	8.19106
chr4_hap2	42852000	42853000	0.498639	5.29832	2.41853	4.18925	10.1086	9.38409	7.05079	9.68867	9.46723	10.3956	10.1848
chr4_hap2	42853000	42854000	0.564968	5.87444	2.75849	4.61989	11.777	10.4	8.10288	10.3294	9.93265	11.5994	10.5906
chr4_hap2	42854000	42855000	0.598913	5.42189	2.55272	4.99871	10.1331	9.97733	7.18379	9.51746	9.16019	10.91	9.58472
chr4_hap2	42855000	42856000	0.598913	4.68666	2.13217	4.46052	8.91922	9.12523	6.50817	8.29672	8.53374	9.70484	8.81965
chr4_hap2	42856000	42857000	0.401096	4.33536	2.38499	4.64297	7.75576	8.10976	6.22282	7.969	8.21655	8.81517	8.27791
chr4_hap2	42857000	42858000	0.384709	3.90307	2.16244	5.1903	6.80964	8.01725	6.2555	7.92774	8.022	8.72124	7.79129
chr4_hap2	42858000	42859000	0.629736	5.08134	2.39481	6.514	7.52409	9.98284	6.73875	8.60404	9.14739	10.77	9.35543
chr4_hap2	42859000	42860000	0.320721	3.74271	2.05199	5.62399	5.17452	8.30072	5.54582	7.23627	7.62319	8.28926	7.4021
chr4_hap2	42860000	42861000	0.428408	3.99647	2.39153	5.89134	5.64388	8.78363	6.07693	7.85138	8.04582	9.11469	8.42494
chr4_hap2	42861000	42862000	0.371443	4.00556	2.2639	6.21965	4.77961	8.3317	5.67238	6.78951	8.2814	8.72834	8.04769
chr4_hap2	42862000	42863000	0.490055	4.20105	2.66235	6.66379	4.94608	9.39088	7.1143	7.186	9.31371	9.88031	9.61643
chr4_hap2	42863000	42864000	0.402657	3.43688	2.35472	5.44807	4.40597	8.56339	6.36136	6.57041	8.30655	8.7691	8.25309
chr4_hap2	42864000	42865000	0.611788	3.80223	2.52162	6.30151	4.42909	8.74502	7.00384	6.15448	9.39929	9.71282	9.32051
chr4_hap2	42865000	42866000	0.709331	3.98242	2.65744	5.88786	5.04874	8.51714	7.18518	6.64155	9.364	10.3597	10.1444
chr4_hap2	42866000	42867000	0.694505	2.68883	2.03972	3.99897	4.15349	6.40048	5.46666	4.99728	7.77186	8.20907	8.0238
chr4_hap2	42867000	42868000	0.529852	2.28134	1.98572	3.43727	4.01753	5.27383	5.25035	4.20954	7.79701	6.91045	7.7821
chr4_hap2	42868000	42869000	0.609447	2.57559	1.86463	3.24394	5.00018	5.46606	4.74501	4.93705	6.99234	6.48245	7.40347
chr4_hap2	42869000	42870000	0.719866	3.83281	2.40217	4.73049	8.16038	7.70493	6.53026	7.55829	8.71285	8.81828	9.49236
chr4_hap2	42870000	42871000	0.885688	3.66501	2.67299	4.67649	9.00153	8.38899	6.40186	7.969	8.97667	8.84176	8.80128
chr4_hap2	42871000	42872000	1.07453	4.38165	2.46026	4.97259	9.01771	8.96144	6.26563	8.10132	8.48036	8.6991	8.98139
chr4_hap2	42872000	42873000	1.20953	4.83255	2.1019	5.17593	9.26373	8.45985	6.32592	7.94671	7.97612	9.14304	8.48973
chr4_hap2	42873000	42874000	1.81195	5.99181	2.60508	6.81096	10.9428	10.5744	7.45579	9.19402	9.52017	10.3362	9.66514
chr4_hap2	42874000	42875000	1.9056	7.03122	2.65171	6.83883	11.5874	11.0862	7.68591	9.66591	9.82059	11.178	10.6457
chr4_hap2	42875000	42876000	2.07805	6.66464	2.44062	6.90501	10.8239	9.88016	6.81883	9.29456	8.84608	10.353	9.1799
chr4_hap2	42876000	42877000	2.20057	6.18151	2.19599	6.39556	10.0383	9.93489	6.70423	8.50065	8.3017	9.62864	9.35267
chr4_hap2	42877000	42878000	2.45808	7.0771	2.28844	6.91721	10.4073	9.99982	7.02041	8.92938	8.78829	9.90777	8.85963
chr4_hap2	42878000	42879000	2.1951	6.06042	2.06181	5.94969	8.59367	8.21882	5.65029	7.6631	7.44585	8.48687	7.18108
chr4_hap2	42879000	42880000	2.54392	6.85558	2.41772	7.05567	10.1576	9.51818	6.58595	8.64672	8.64315	9.05355	8.79852
chr4_hap2	42880000	42881000	2.7511	7.22175	2.38949	6.83578	10.3472	9.19652	6.68398	8.20329	8.54654	9.68447	9.05492
chr4_hap2	42881000	42882000	2.90365	5.93188	2.08472	5.89308	8.15391	7.49742	5.5923	7.20307	7.51114	7.97513	7.65023
chr4_hap2	42882000	42883000	1.51777	3.28479	1.13072	3.05409	4.41707	4.1807	2.62564	3.68121	3.65896	4.2091	4.10334
chr4_hap2	42883000	42884000	1.98909	3.88819	1.34181	3.49823	4.90261	4.68907	3.36891	4.45995	4.32687	4.97914	4.48564
chr4_hap2	42884000	42885000	1.26337	2.35821	0.703633	2.30516	3.39326	3.13086	2.27448	3.01061	2.97252	3.12359	2.82041
chr4_hap2	42885000	42886000	0.292628	0.60257	0.114545	0.6305	0.785195	0.740916	0.563787	0.620333	0.551446	0.679659	0.694765
chr4_hap2	42886000	42887000	1.19314	1.96558	0.739633	1.94854	3.0039	2.68699	1.91826	2.7934	2.32137	2.83649	2.62191
chr4_hap2	42887000	42888000	2.88922	5.12061	1.48499	4.55675	6.36757	6.36186	4.12876	5.5498	5.458	6.06598	5.57006
chr4_hap2	42888000	42889000	4.13191	7.92599	2.41608	7.26642	10.6533	10.2447	7.0333	9.13379	9.33444	10.5285	9.47215
chr4_hap2	42889000	42890000	3.94502	7.07049	2.40708	7.08354	10.1622	9.62639	6.50725	8.34698	8.55757	10.2671	8.91983
chr4_hap2	42890000	42891000	3.21267	6.47577	1.8499	5.29916	8.66258	7.77707	5.47402	7.04088	7.10263	8.74473	7.2863
chr4_hap2	42891000	42892000	4.66372	8.62196	2.62471	7.40707	11.6771	10.5502	7.11108	9.56157	9.41606	10.4328	10.0222
chr4_hap2	42892000	42893000	5.02033	8.73478	2.87508	7.68443	11.4052	11.1693	7.77151	9.62038	10.0434	10.6105	9.99045
chr4_hap2	42893000	42894000	4.52286	7.833	2.78712	7.54684	10.0512	10.1797	6.91134	9.08683	8.88049	9.66586	9.19644
chr4_hap2	42894000	42895000	4.84007	8.59799	2.8039	8.11594	11.703	11.2037	7.4291	10.0894	10.2287	10.9525	10.3098
chr4_hap2	42895000	42896000	4.24896	7.73712	2.1199	6.97817	9.95042	9.19907	6.49022	8.47931	8.48565	9.42262	9.04021
chr4_hap2	42896000	42897000	4.76165	8.57815	2.4979	7.77892	11.7511	11.0501	7.92615	9.64645	9.30841	11.408	9.97989
chr4_hap2	42897000	42898000	4.06168	7.00767	2.19763	6.41647	9.22211	9.379	6.09902	7.85328	7.72819	8.63485	7.78256
chr4_hap2	42898000	42899000	4.29656	7.83672	2.32281	7.10575	11.285	10.3194	6.8354	8.6951	8.85403	10.1311	9.33384
chr4_hap2	42899000	42900000	4.84905	8.83356	2.55599	8.04018	11.4621	11.1065	7.68085	10.1226	9.68957	11.1904	10.1012
chr4_hap2	42900000	42901000	4.29227	8.08841	2.34817	7.38007	10.5913	10.2761	7.21003	8.76481	8.72873	10.626	9.64538
chr4_hap2	42901000	42902000	4.14791	6.92501	2.35062	6.8606	9.8954	9.24532	6.45202	8.51772	8.07229	9.2928	8.22552
chr4_hap2	42902000	42903000	4.61729	7.48129	2.67258	7.67224	10.0457	8.98477	6.45156	8.8497	8.73403	9.86435	8.70294
chr4_hap2	42903000	42904000	4.36289	7.85697	2.61735	7.26686	10.7111	9.9455	6.80594	9.2571	9.10813	9.80631	9.57691
chr4_hap2	42904000	42905000	4.50531	7.92847	2.51426	6.72083	10.1853	10.2926	6.40462	8.31379	8.32772	9.20507	8.99886
chr4_hap2	42905000	42906000	4.94659	8.3339	2.54617	7.71665	11.4454	11.0161	7.34994	10.0363	9.64987	10.8382	9.90408
chr4_hap2	42906000	42907000	4.18888	7.323	2.31381	6.83056	10.3453	9.51946	6.54085	8.60404	8.082	9.18824	9.02275
chr4_hap2	42907000	42908000	4.62158	7.91979	2.66849	7.09312	10.8036	9.67689	6.86209	9.28223	9.24974	10.4239	9.3467
chr4_hap2	42908000	42909000	4.5572	7.07999	2.69099	7.0204	10.0623	8.97374	6.44144	8.54807	8.32728	8.9667	8.9474
chr4_hap2	42909000	42910000	4.24896	6.55843	2.42303	6.57627	9.13794	7.95445	5.92735	8.0482	7.98935	8.79125	8.28296
chr4_hap2	42910000	42911000	5.43586	9.12079	2.71758	8.14729	12.0831	11.0268	7.70432	10.1625	10.4104	11.5976	10.3755
chr4_hap2	42911000	42912000	5.86739	9.60062	2.71308	8.67024	13.0033	12.2858	8.48304	10.3849	10.9416	12.3708	11.3138
chr4_hap2	42912000	42913000	3.98911	7.12669	2.3179	6.34941	10.2848	9.50503	6.55005	8.56894	8.9899	9.40932	9.00299
chr4_hap2	42913000	42914000	4.53262	7.79498	2.6419	6.77961	10.374	9.954	6.6895	8.80512	8.88005	9.69156	9.12016
chr4_hap2	42914000	42915000	4.38006	7.97889	2.26226	6.86582	10.2829	10.1505	6.74657	8.60024	8.86593	9.96404	9.037
chr4_hap2	42915000	42916000	5.1885	8.4521	2.91271	8.10201	11.4344	11.3013	7.63114	10.3009	9.69619	11.455	10.0598
chr4_hap2	42916000	42917000	4.48229	8.02559	2.59281	7.28427	10.7583	10.1097	7.47328	9.27985	9.51311	10.6716	9.58104
chr4_hap2	42917000	42918000	4.65318	8.38721	2.45044	6.94812	11.0057	10.2952	7.12074	9.22342	9.28283	10.9787	9.58105
chr4_hap2	42918000	42919000	4.23492	7.30193	2.27863	6.54753	10.3069	9.35439	6.32914	8.06196	8.19979	9.56794	8.5026
chr4_hap2	42919000	42920000	4.67113	7.29903	2.53471	6.54187	9.79228	9.21265	6.13446	8.00789	8.28758	9.02829	8.549
chr4_hap2	42920000	42921000	4.35314	7.2701	2.14608	6.73694	9.74881	9.26782	6.18923	8.45891	8.23023	9.14305	8.24895
chr4_hap2	42921000	42922000	4.02344	6.75887	2.14444	6.53708	9.205	8.44118	5.7497	7.75653	7.41232	8.77442	7.74672
chr4_hap2	42922000	42923000	4.66489	8.11775	2.51508	7.2699	10.4549	10.6402	6.7544	9.07118	8.80373	10.1621	8.91615
chr4_hap2	42923000	42924000	4.48307	7.62718	2.32853	6.8053	9.90233	9.34675	6.56616	8.77382	8.00347	9.44566	8.05596
chr4_hap2	42924000	42925000	4.68361	7.53502	2.33672	6.96685	9.72846	9.39639	6.44005	8.01026	7.26233	9.3885	6.8994
chr4_hap2	42925000	42926000	3.69258	6.36335	1.67235	5.79859	8.97009	8.01895	5.58448	7.04182	5.6649	7.57062	5.7364
chr4_hap2	42926000	42927000	4.69532	7.81936	2.52653	6.81445	9.90881	9.60263	6.62185	8.02212	6.04209	7.98001	5.91056
chr4_hap2	42927000	42928000	4.32661	7.15976	2.53062	6.51748	9.83297	8.4102	6.13906	6.19337	4.101	6.68139	4.12355
chr4_hap2	42928000	42929000	4.38708	6.66257	2.42508	5.99889	9.24199	7.9239	5.21353	4.61456	2.93414	4.75761	2.93942
chr4_hap2	42929000	42930000	4.3664	7.11843	2.27126	6.20789	9.37101	8.4624	4.96685	3.96103	2.60547	4.14352	2.79008
chr4_hap2	42930000	42931000	4.32271	7.34408	2.31258	6.28061	9.61933	8.43524	4.85409	3.23635	2.68312	4.04959	2.394
chr4_hap2	42931000	42932000	4.34573	7.51807	2.13503	6.25274	10.2122	8.3962	4.49465	3.20221	2.40431	3.50817	2.6311
chr4_hap2	42932000	42933000	4.54549	7.54783	2.29008	6.26755	9.78673	8.28162	3.75459	2.45477	1.91991	2.81788	2.02915
chr4_hap2	42933000	42934000	4.89001	7.80655	2.49463	6.07422	10.4554	8.40426	3.33578	1.97198	1.80169	2.50153	1.67166
chr4_hap2	42934000	42935000	4.23453	7.11595	2.00126	5.20162	9.54395	6.94195	2.98646	1.46926	1.51758	1.74257	1.29579
chr4_hap2	42935000	42936000	4.61728	6.72374	2.0209	5.35141	8.78327	6.7162	2.3679	1.33647	1.46023	1.92201	1.44834
chr4_hap2	42936000	42937000	3.94853	5.80997	1.71204	4.88637	8.24408	5.82761	1.9224	1.0429	1.34023	1.46787	1.07064
chr4_hap2	42937000	42938000	4.38084	5.95668	1.71408	4.74878	7.45056	4.76121	1.52614	0.890661	1.01025	1.28931	1.10142
chr4_hap2	42938000	42939000	3.95477	5.20368	1.20763	4.20406	5.80249	3.63499	1.35401	0.908683	1.01554	1.25121	0.990683
chr4_hap2	42939000	42940000	2.84747	3.54186	0.791996	2.86511	3.20182	2.26433	0.725329	0.41071	0.61409	0.827642	0.700278
chr4_hap2	42940000	42941000	2.83498	2.93515	0.760906	3.01403	2.52437	1.7288	0.622236	0.391739	0.456156	0.671683	0.569781
chr4_hap2	42941000	42942000	3.16195	3.1265	0.656178	3.09981	1.98102	1.44704	0.476803	0.331983	0.615414	0.631808	0.494882
chr4_hap2	42942000	42943000	3.50335	3.60963	0.777269	3.47384	2.04669	1.51748	0.604748	0.372769	0.645854	0.636682	0.66168
chr4_hap2	42943000	42944000	3.75969	3.93034	0.712633	3.79867	1.84414	1.61847	0.623157	0.460033	0.769819	0.74346	0.74531
chr4_hap2	42944000	42945000	3.57319	3.88984	0.775633	3.7756	1.94033	1.50899	0.635123	0.528326	0.782613	0.837389	0.725092
chr4_hap2	42945000	42946000	3.51544	3.5588	0.632452	3.59838	1.4201	1.30615	0.671942	0.444856	0.743791	0.910938	0.700279
chr4_hap2	42946000	42947000	3.112	2.7996	0.472907	2.83289	1.15236	0.987888	0.51086	0.330085	0.637031	0.684089	0.567024
chr4_hap2	42947000	42948000	3.52207	2.61196	0.449998	2.3487	0.987737	0.818148	0.323084	0.268432	0.48792	0.313688	0.386899
chr4_hap2	42948000	42949000	2.98481	2.2648	0.464725	1.65201	1.05756	0.880952	0.474962	0.274123	0.474685	0.355336	0.382304
chr4_hap2	42949000	42950000	3.15726	2.47021	0.503998	1.69468	1.59259	1.12113	0.720726	0.380357	0.689087	0.582184	0.601027
chr4_hap2	42950000	42951000	2.3223	1.97054	0.519543	1.09554	1.23282	1.02099	0.780097	0.460033	0.621149	0.513953	0.577592
chr4_hap2	42951000	42952000	2.56342	2.34581	0.631633	1.48655	2.20668	1.55652	0.949923	0.421144	0.882314	0.747004	0.871213
chr4_hap2	42952000	42953000	2.40892	2.14578	0.566997	1.35157	1.59444	1.31634	0.753863	0.497025	0.825846	0.653961	0.731525
chr4_hap2	42953000	42954000	1.57629	1.1853	0.27818	0.618307	0.673289	0.599608	0.317562	0.26938	0.346749	0.355336	0.311541
chr4_hap2	42954000	42955000	1.91691	1.37624	0.30518	0.73239	0.952592	0.779956	0.524667	0.373717	0.468509	0.390781	0.518316
chr4_hap2	42955000	42956000	1.98441	1.039	0.255272	0.626145	0.638144	0.462542	0.245765	0.289299	0.399688	0.327866	0.407117
chr4_hap2	42956000	42957000	1.31644	0.725729	0.140727	0.454587	0.444851	0.52959	0.228276	0.181168	0.344985	0.184314	0.337273
chr4_hap2	42957000	42958000	0.913	0.457094	0.174272	0.266482	0.320922	0.387856	0.115979	0.111926	0.142053	0.156844	0.106604
chr4_hap2	42958000	42959000	1.02615	0.49057	0.20209	0.330925	0.393985	0.381915	0.266936	0.184962	0.220579	0.181656	0.281214
chr4_hap2	42959000	42960000	1.23879	0.642246	0.210272	0.432815	0.627046	0.436233	0.291789	0.259895	0.271753	0.222417	0.369438
chr4_hap2	42960000	42961000	0.972307	0.567028	0.218454	0.38187	0.603925	0.583907	0.349778	0.217211	0.324692	0.347361	0.316136
chr4_hap2	42961000	42962000	0.967624	0.519913	0.134999	0.346601	0.498492	0.43114	0.223674	0.152712	0.256753	0.227734	0.178286
chr4_hap2	42962000	42963000	0.959041	0.514127	0.252817	0.514676	0.632595	0.49649	0.360824	0.305424	0.400571	0.342044	0.421821
chr4_hap2	42963000	42964000	0.917683	0.510821	0.206999	0.418011	0.590052	0.436232	0.278902	0.256101	0.418217	0.261407	0.342787
chr4_hap2	42964000	42965000	0.881006	0.527352	0.210272	0.373597	0.673288	0.624644	0.347016	0.276968	0.353808	0.259635	0.401603
chr4_hap2	42965000	42966000	0.86696	0.466186	0.179999	0.372726	0.48462	0.437081	0.349778	0.186859	0.284105	0.258748	0.226993
chr4_hap2	42966000	42967000	1.05346	0.635633	0.289635	0.442395	0.858258	0.635677	0.4317	0.295939	0.524095	0.45281	0.479718
chr4_hap2	42967000	42968000	0.939142	0.414938	0.219272	0.357051	0.613173	0.620401	0.300993	0.263689	0.271753	0.190517	0.310622
chr4_hap2	42968000	42969000	0.920023	0.487677	0.25609	0.453716	0.714907	0.429443	0.444586	0.281711	0.439392	0.312802	0.333597
chr4_hap2	42969000	42970000	0.816238	0.562895	0.274908	0.334408	0.887853	0.594091	0.426177	0.316806	0.464097	0.34293	0.501774
chr4_hap2	42970000	42971000	0.932509	0.464533	0.269181	0.426719	0.809241	0.597486	0.362664	0.227645	0.4041	0.290649	0.416307
chr4_hap2	42971000	42972000	0.913	0.468666	0.224999	0.404077	0.81479	0.541471	0.384756	0.23713	0.444686	0.303498	0.448472
chr4_hap2	42972000	42973000	0.837307	0.374436	0.202908	0.303058	0.719531	0.552504	0.522826	0.26938	0.382042	0.245457	0.472826
chr4_hap2	42973000	42974000	0.518928	0.207469	0.143999	0.24384	0.271905	0.310625	0.281663	0.135639	0.218814	0.198492	0.169096
chr4_hap2	42974000	42975000	0.552092	0.195071	0.152181	0.19333	0.42173	0.334388	0.193298	0.10908	0.209108	0.1533	0.191152
chr4_hap2	42975000	42976000	0.868521	0.382702	0.162818	0.308283	0.459649	0.345421	0.304675	0.285505	0.229402	0.16925	0.285809
chr4_hap2	42976000	42977000	0.944995	0.394274	0.234817	0.323958	0.666814	0.590696	0.340573	0.284556	0.389983	0.242798	0.347382
chr4_hap2	42977000	42978000	0.809215	0.381049	0.171817	0.211618	0.442077	0.480365	0.320323	0.133741	0.330868	0.167478	0.256401
chr4_hap2	42978000	42979000	0.7741	0.210775	0.161181	0.180267	0.614098	0.278374	0.242083	0.0910581	0.25146	0.176339	0.205856
chr4_hap2	42979000	42980000	0.862278	0.330628	0.221726	0.337892	0.701959	0.523649	0.4722	0.184013	0.365278	0.271154	0.285809
chr4_hap2	42980000	42981000	1.01757	0.311617	0.164454	0.28477	0.527163	0.420107	0.356221	0.181168	0.279694	0.249887	0.272024
chr4_hap2	42981000	42982000	0.814677	0.217388	0.13909	0.171559	0.349592	0.204537	0.164764	0.144175	0.20205	0.202037	0.130498
chr4_hap2	42982000	42983000	0.696065	0.176059	0.128454	0.233389	0.33017	0.262248	0.184094	0.142278	0.168081	0.131147	0.17461
chr4_hap2	42983000	42984000	0.849793	0.28434	0.185726	0.310895	0.609474	0.535531	0.310198	0.220057	0.385571	0.237482	0.318893
chr4_hap2	42984000	42985000	0.997277	0.335588	0.252817	0.267353	0.792131	0.512616	0.321243	0.280762	0.289399	0.29951	0.31246
chr4_hap2	42985000	42986000	0.818579	0.263676	0.133363	0.155883	0.351442	0.37258	0.154639	0.170734	0.26293	0.17368	0.253644
chr4_hap2	42986000	42987000	0.875544	0.20251	0.172636	0.365759	0.430979	0.335237	0.217231	0.246616	0.235578	0.140894	0.300513
chr4_hap2	42987000	42988000	0.571211	0.188458	0.17509	0.199426	0.368089	0.187563	0.228276	0.1603	0.203815	0.19672	0.249049
chr4_hap2	42988000	42989000	0.568089	0.183499	0.184908	0.187234	0.336644	0.355606	0.23564	0.161249	0.229402	0.147983	0.243535
chr4_hap2	42989000	42990000	0.621933	0.219041	0.172636	0.222939	0.41988	0.338632	0.204344	0.167888	0.24793	0.194061	0.213208
chr4_hap2	42990000	42991000	0.375345	0.155395	0.0908177	0.168075	0.166472	0.164648	0.162002	0.124256	0.127936	0.0912709	0.148878
chr4_hap2	42991000	42992000	0.52361	0.343853	0.285544	0.349213	0.714907	0.591545	0.365886	0.199189	0.485273	0.253432	0.488908
chr4_hap2	42992000	42993000	0.715964	0.28682	0.315817	0.354438	0.72138	0.714606	0.406847	0.281711	0.43851	0.281788	0.469609
chr4_hap2	42993000	42994000	0.535315	0.247971	0.26509	0.249065	0.502192	0.53553	0.380153	0.198241	0.420864	0.270268	0.343706
chr4_hap2	42994000	42995000	0.353495	0.182672	0.0957268	0.159367	0.339419	0.17653	0.148195	0.085367	0.199403	0.119627	0.172772
chr4_hap2	42995000	42996000	0.427628	0.0776976	0.171817	0.241227	0.264506	0.229149	0.165684	0.110028	0.215285	0.0957015	0.210451
chr4_hap2	42996000	42997000	0.308235	0.155395	0.128454	0.160237	0.324621	0.253761	0.152798	0.111926	0.201168	0.101904	0.130498
chr4_hap2	42997000	42998000	0.177918	0.120679	0.0891813	0.128016	0.237686	0.179924	0.0938878	0.131844	0.177345	0.0983599	0.151635
chr4_hap2	42998000	42999000	0.095982	0.0628194	0.0466361	0.0531223	0.0869355	0.107785	0.05891	0.0237131	0.0847022	0.0815235	0.114875
chr4_hap2	42999000	43000000	0.290287	0.17606	0.149727	0.258644	0.473522	0.337783	0.287186	0.148918	0.260283	0.210012	0.331759
chr4_hap2	43000000	43001000	0.459622	0.219041	0.226635	0.145433	0.356066	0.434535	0.250367	0.168837	0.421746	0.29951	0.451229
chr4_hap2	43001000	43002000	0.118612	0.0644725	0.064636	0.0644434	0.0961841	0.0967519	0.0653532	0.0360439	0.0661736	0.0540536	0.061573
chr4_hap2	43002000	43003000	0.176357	0.129772	0.116181	0.151529	0.246009	0.260551	0.127025	0.130896	0.173816	0.124944	0.170015
chr4_hap2	43003000	43004000	0.239565	0.185152	0.177545	0.217714	0.539186	0.508372	0.284425	0.198241	0.263812	0.266724	0.296378
chr4_hap2	43004000	43005000	0.206791	0.235573	0.138272	0.188976	0.493868	0.353908	0.23656	0.177373	0.281458	0.178997	0.217803
chr4_hap2	43005000	43006000	0.294969	0.134731	0.110454	0.12192	0.267281	0.316565	0.252208	0.10908	0.244401	0.163933	0.205856
chr4_hap2	43006000	43007000	0.15919	0.101668	0.137454	0.161979	0.313523	0.267341	0.214469	0.0958007	0.250577	0.155958	0.199423
chr4_hap2	43007000	43008000	0.229421	0.136384	0.159954	0.145433	0.243235	0.255459	0.312959	0.129947	0.277047	0.111652	0.231588
chr4_hap2	43008000	43009000	0.248149	0.167794	0.125181	0.177655	0.307974	0.320809	0.287186	0.169785	0.182639	0.174567	0.281214
chr4_hap2	43009000	43010000	0.196646	0.157048	0.0949086	0.148045	0.308436	0.201142	0.213549	0.127102	0.160581	0.204695	0.140607
chr4_hap2	43010000	43011000	0.175577	0.108281	0.0973631	0.159367	0.27098	0.25461	0.195139	0.0796759	0.139406	0.0735484	0.08271
chr4_hap2	43011000	43012000	0.239565	0.138864	0.126818	0.172429	0.341268	0.286012	0.219071	0.162197	0.244401	0.110766	0.235264
chr4_hap2	43012000	43013000	0.301212	0.132251	0.116181	0.141079	0.372713	0.350513	0.332289	0.138484	0.218814	0.207353	0.244454
chr4_hap2	43013000	43014000	0.152947	0.190111	0.143999	0.179396	0.302425	0.301289	0.293629	0.143227	0.254106	0.147097	0.162663
chr4_hap2	43014000	43015000	0.268438	0.134731	0.153817	0.181138	0.349592	0.262248	0.230117	0.193498	0.233813	0.144438	0.304189
chr4_hap2	43015000	43016000	0.25127	0.212429	0.13909	0.210747	0.407857	0.36579	0.193298	0.147969	0.292928	0.156844	0.240778
chr4_hap2	43016000	43017000	0.162311	0.19755	0.169363	0.226423	0.465198	0.313171	0.139911	0.140381	0.243519	0.124944	0.143364
chr4_hap2	43017000	43018000	0.229421	0.134731	0.119863	0.16285	0.268205	0.285163	0.153718	0.0920066	0.169404	0.107221	0.154392
chr4_hap2	43018000	43019000	0.18182	0.157875	0.23809	0.28477	0.444851	0.384462	0.218151	0.11572	0.247048	0.236595	0.221479
chr4_hap2	43019000	43020000	0.174797	0.170274	0.124363	0.310025	0.527163	0.392949	0.347937	0.0697164	0.176463	0.131147	0.168177
chr4_hap2	43020000	43021000	0.247369	0.158702	0.146454	0.185492	0.361615	0.32675	0.265095	0.117617	0.231166	0.149755	0.237102
chr4_hap2	43021000	43022000	0.22864	0.176886	0.122727	0.195943	0.430978	0.302137	0.232878	0.0621282	0.250577	0.171908	0.199423
chr4_hap2	43022000	43023000	0.189623	0.127292	0.149727	0.280416	0.481845	0.431989	0.359903	0.126153	0.292928	0.149755	0.232507
chr4_hap2	43023000	43024000	0.2739	0.214082	0.249544	0.344859	1.03583	0.695086	0.633282	0.186859	0.498507	0.528131	0.530263
chr4_hap2	43024000	43025000	0.169334	0.152916	0.107999	0.161108	0.258957	0.258854	0.202503	0.0663965	0.254989	0.172794	0.131417
chr4_hap2	43025000	43026000	0.180259	0.109934	0.138272	0.126274	0.418956	0.233393	0.173969	0.0806243	0.225872	0.077979	0.175529
chr4_hap2	43026000	43027000	0.156068	0.188458	0.138272	0.197684	0.366239	0.276676	0.180412	0.158403	0.19058	0.146211	0.230669
chr4_hap2	43027000	43028000	0.169334	0.160355	0.171817	0.222939	0.39121	0.303835	0.232878	0.129947	0.219696	0.258749	0.278457
chr4_hap2	43028000	43029000	0.166213	0.154569	0.108	0.1524	0.3015	0.253761	0.281663	0.0976978	0.127053	0.143552	0.179205
chr4_hap2	43029000	43030000	0.163092	0.169447	0.117818	0.129758	0.356991	0.280071	0.265095	0.0976977	0.2594	0.137349	0.327164
chr4_hap2	43030000	43031000	0.0952017	0.0785242	0.0785449	0.133241	0.212715	0.229149	0.104933	0.11572	0.120877	0.132033	0.106604
chr4_hap2	43031000	43032000	0.13734	0.126465	0.167727	0.142385	0.424505	0.386159	0.265095	0.27602	0.219696	0.152414	0.239859
chr4_hap2	43032000	43033000	0.191964	0.176886	0.112909	0.11147	0.370864	0.264794	0.254049	0.129947	0.131465	0.205581	0.145202
chr4_hap2	43033000	43034000	0.165433	0.208296	0.137454	0.186363	0.661265	0.403982	0.348857	0.138484	0.306163	0.296852	0.299594
chr4_hap2	43034000	43035000	0.209132	0.190111	0.185726	0.168075	0.530862	0.380218	0.27522	0.232388	0.316751	0.214442	0.270186
chr4_hap2	43035000	43036000	0.246588	0.175233	0.202908	0.180267	0.466123	0.369185	0.337812	0.147021	0.186168	0.159503	0.219641
chr4_hap2	43036000	43037000	0.283264	0.214908	0.134999	0.198555	0.447626	0.388705	0.270618	0.117617	0.147346	0.203809	0.22056
chr4_hap2	43037000	43038000	0.180259	0.0925759	0.0916358	0.128016	0.284853	0.24188	0.213549	0.104337	0.189698	0.0983599	0.181043
chr4_hap2	43038000	43039000	0.177138	0.158702	0.113727	0.079248	0.430054	0.262248	0.183173	0.0948522	0.192786	0.092157	0.139688
chr4_hap2	43039000	43040000	0.215374	0.180192	0.159545	0.146304	0.552134	0.33948	0.272459	0.197292	0.229402	0.176339	0.225155
chr4_hap2	43040000	43041000	0.208351	0.23144	0.289226	0.250807	0.916523	0.578814	0.651691	0.167888	0.337926	0.407618	0.328083
chr4_hap2	43041000	43042000	0.209132	0.149609	0.134999	0.188976	0.488319	0.488427	0.403165	0.21152	0.352926	0.264951	0.265591
chr4_hap2	43042000	43043000	0.191184	0.121506	0.183272	0.215101	0.462423	0.398041	0.443666	0.117617	0.303516	0.179883	0.276619
chr4_hap2	43043000	43044000	0.162311	0.135558	0.191454	0.134112	0.761149	0.43114	0.359903	0.152712	0.311457	0.32698	0.359329
chr4_hap2	43044000	43045000	0.140462	0.129772	0.108818	0.113211	0.409707	0.302137	0.183173	0.13469	0.194991	0.13026	0.181962
chr4_hap2	43045000	43046000	0.118612	0.150436	0.102272	0.100148	0.207166	0.227452	0.127945	0.0502717	0.193227	0.0939293	0.12866
chr4_hap2	43046000	43047000	0.141242	0.157048	0.154636	0.21336	0.415256	0.387008	0.241163	0.183064	0.269988	0.223304	0.254563
chr4_hap2	43047000	43048000	0.231762	0.258717	0.245453	0.293478	0.680687	0.599183	0.391199	0.19255	0.434981	0.267167	0.390575
chr4_hap2	43048000	43049000	0.164652	0.209122	0.169363	0.129758	0.436528	0.354757	0.260492	0.130896	0.234696	0.252989	0.259158
chr4_hap2	43049000	43050000	0.103005	0.0752179	0.101454	0.110599	0.27283	0.260551	0.100331	0.0531172	0.157052	0.140894	0.146121
chr4_hap2	43050000	43051000	0.199768	0.164488	0.150545	0.246452	0.387511	0.352211	0.231958	0.151763	0.282341	0.216215	0.270186
chr4_hap2	43051000	43052000	0.160751	0.199203	0.149317	0.232518	0.445314	0.391251	0.292709	0.121411	0.298222	0.208239	0.414469
chr4_hap2	43052000	43053000	0.184941	0.127292	0.15709	0.201168	0.404158	0.309776	0.305595	0.110028	0.332632	0.25166	0.30327
chr4_hap2	43053000	43054000	0.11471	0.0909227	0.0670905	0.113211	0.195143	0.232544	0.190537	0.0995948	0.1447	0.148869	0.141067
chr4_hap2	43054000	43055000	0.141242	0.124812	0.170181	0.236873	0.39306	0.342026	0.238401	0.120462	0.243519	0.239254	0.283052
chr4_hap2	43055000	43056000	0.189623	0.17358	0.147272	0.135854	0.314448	0.251215	0.212628	0.116668	0.187933	0.179883	0.191152
chr4_hap2	43056000	43057000	0.0733522	0.129772	0.0998177	0.187234	0.261732	0.286861	0.233799	0.11572	0.197638	0.246343	0.188395
chr4_hap2	43057000	43058000	0.0881787	0.128945	0.125999	0.219456	0.17942	0.205385	0.152798	0.0692421	0.170728	0.127602	0.098333
chr4_hap2	43058000	43059000	0.0889591	0.0669522	0.101454	0.166333	0.258957	0.232544	0.213549	0.105286	0.162346	0.197606	0.193909
chr4_hap2	43059000	43060000	0.179479	0.172753	0.128454	0.143691	0.428204	0.342875	0.197901	0.0806244	0.237343	0.156844	0.225155
chr4_hap2	43060000	43061000	0.168554	0.151262	0.16609	0.21336	0.42358	0.397192	0.307436	0.144175	0.273517	0.293751	0.232507
chr4_hap2	43061000	43062000	0.192745	0.150436	0.147272	0.161108	0.467973	0.389554	0.339653	0.138484	0.310575	0.199378	0.329002
chr4_hap2	43062000	43063000	0.109248	0.0975353	0.127636	0.14282	0.195143	0.251215	0.222753	0.0844184	0.20205	0.175453	0.216884
chr4_hap2	43063000	43064000	0.16075	0.206643	0.138272	0.238615	0.443926	0.363244	0.400404	0.169785	0.348514	0.273813	0.283971
chr4_hap2	43064000	43065000	0.200548	0.223587	0.184908	0.255161	0.492019	0.36579	0.520065	0.186859	0.296458	0.405845	0.21137
chr4_hap2	43065000	43066000	0.151777	0.340547	0.27409	0.300445	0.903576	0.799476	0.915866	0.205829	0.51086	0.423125	0.447553
chr4_hap2	43066000	43067000	0.131878	0.222348	0.194726	0.268223	0.548434	0.525346	0.580815	0.173579	0.388218	0.429771	0.270186
chr4_hap2	43067000	43068000	0.131098	0.126465	0.146454	0.232519	0.275604	0.426897	0.254049	0.0976978	0.290281	0.219759	0.244454
chr4_hap2	43068000	43069000	0.0889591	0.0983619	0.12109	0.177655	0.304275	0.229149	0.209867	0.12805	0.187051	0.181656	0.242616
chr4_hap2	43069000	43070000	0.146704	0.133078	0.177545	0.18288	0.429129	0.410771	0.318482	0.127102	0.298222	0.258749	0.301891
chr4_hap2	43070000	43071000	0.127976	0.122332	0.138272	0.167204	0.328321	0.395495	0.240242	0.0730363	0.192345	0.261407	0.19299
chr4_hap2	43071000	43072000	0.0975428	0.151262	0.19309	0.147175	0.460573	0.45745	0.405926	0.103389	0.263812	0.25166	0.204018
chr4_hap2	43072000	43073000	0.166213	0.239705	0.232363	0.27519	0.636295	0.588999	0.388438	0.126153	0.443804	0.362425	0.461338
chr4_hap2	43073000	43074000	0.163872	0.169447	0.196363	0.212489	0.583578	0.58136	0.39396	0.156506	0.37763	0.27204	0.306027
chr4_hap2	43074000	43075000	0.146704	0.14465	0.109636	0.164592	0.321847	0.347967	0.230117	0.107183	0.219696	0.195834	0.299594
chr4_hap2	43075000	43076000	0.0655488	0.0710851	0.0556361	0.0557348	0.132253	0.21557	0.138991	0.0711391	0.101466	0.16925	0.127741
chr4_hap2	43076000	43077000	0.0202889	0.0256237	0.0359998	0.0130628	0.03052	0.0033948	0.027614	0	0.0132347	0.0106335	0.00459501
chr4_hap2	43077000	43078000	0.0226299	0.0107454	0.0204544	0.00783771	0.00554908	0.0118818	0.0128865	0	0.00794083	0.007089	0.020218
chr4_hap2	43078000	43079000	0.104566	0.169447	0.168136	0.192459	0.45225	0.471029	0.208946	0.177374	0.307928	0.389009	0.317974
chr4_hap2	43079000	43080000	0.187282	0.23144	0.188181	0.180267	0.488319	0.391251	0.302834	0.222902	0.345867	0.324322	0.293161
chr4_hap2	43080000	43081000	0.134219	0.143823	0.166908	0.169817	0.354216	0.274979	0.154639	0.144175	0.182639	0.261407	0.170934
chr4_hap2	43081000	43082000	0.0983232	0.128945	0.181636	0.194201	0.305199	0.323355	0.19606	0.152712	0.216167	0.204695	0.252725
chr4_hap2	43082000	43083000	0.117832	0.129771	0.0572724	0.110599	0.261732	0.231695	0.163843	0.0682935	0.187051	0.167478	0.161744
chr4_hap2	43083000	43084000	0.196646	0.176886	0.248726	0.26474	0.624272	0.556748	0.394881	0.158403	0.451745	0.558259	0.435606
chr4_hap2	43084000	43085000	0.152167	0.227307	0.27409	0.209876	0.538261	0.548261	0.343335	0.140381	0.431452	0.449265	0.384142
chr4_hap2	43085000	43086000	0.116271	0.133078	0.14809	0.150658	0.520689	0.510069	0.318482	0.118565	0.356455	0.337614	0.342787
chr4_hap2	43086000	43087000	0.0663291	0.0847235	0.059727	0.109728	0.243235	0.151069	0.194219	0.0531172	0.214402	0.139122	0.175529
chr4_hap2	43087000	43088000	0.167774	0.167794	0.191454	0.277803	0.485545	0.459147	0.29455	0.213417	0.374101	0.347361	0.394251
chr4_hap2	43088000	43089000	0.149826	0.212429	0.206999	0.195943	0.369014	0.384462	0.300993	0.204881	0.364396	0.1852	0.474204
chr4_hap2	43089000	43090000	0.0967625	0.121506	0.109636	0.0984068	0.246009	0.263946	0.13807	0.110977	0.187051	0.167478	0.14704
chr4_hap2	43090000	43091000	0.145144	0.17358	0.112908	0.197684	0.312598	0.307229	0.228276	0.113822	0.272635	0.216215	0.250887
chr4_hap2	43091000	43092000	0.142022	0.0537271	0.0981814	0.14282	0.311673	0.272433	0.231038	0.139433	0.21352	0.189631	0.19299
chr4_hap2	43092000	43093000	0.148265	0.132251	0.15709	0.186363	0.348667	0.308078	0.238401	0.147969	0.319398	0.219759	0.212289
chr4_hap2	43093000	43094000	0.151386	0.179366	0.155454	0.215972	0.297801	0.335237	0.225515	0.105286	0.219696	0.204695	0.192071
chr4_hap2	43094000	43095000	0.145924	0.185978	0.220908	0.191588	0.467973	0.280071	0.322164	0.156506	0.283223	0.234823	0.313379
chr4_hap2	43095000	43096000	0.194305	0.280207	0.269999	0.341375	0.949817	0.529589	0.651692	0.195395	0.492331	0.479394	0.51464
chr4_hap2	43096000	43097000	0.160751	0.187632	0.256908	0.283028	0.862882	0.810085	0.56977	0.283608	0.515272	0.420909	0.566104
chr4_hap2	43097000	43098000	0.100664	0.125639	0.161999	0.134983	0.295026	0.429443	0.308357	0.103389	0.209991	0.165705	0.267429
chr4_hap2	43098000	43099000	0.15919	0.133078	0.217635	0.19333	0.42358	0.343724	0.244845	0.189704	0.295575	0.375717	0.222398
chr4_hap2	43099000	43100000	0.111589	0.184325	0.0859086	0.172429	0.550284	0.442173	0.289027	0.155557	0.382924	0.383692	0.30327
chr4_hap2	43100000	43101000	0.0967625	0.191764	0.0891814	0.0827313	0.411557	0.282617	0.265095	0.113823	0.228519	0.303941	0.227912
chr4_hap2	43101000	43102000	0.0920804	0.0843101	0.0482725	0.168075	0.196067	0.141733	0.088365	0.0493232	0.101466	0.115196	0.148878
chr4_hap2	43102000	43103000	0.152947	0.132251	0.116999	0.140643	0.233986	0.269887	0.0819217	0.0673452	0.119112	0.193175	0.130498
chr4_hap2	43103000	43104000	0.119392	0.14217	0.109636	0.133241	0.193293	0.331842	0.108615	0.127102	0.250577	0.241026	0.113037
chr4_hap2	43104000	43105000	0.18338	0.209949	0.10309	0.141079	0.258957	0.31996	0.186855	0.156506	0.221461	0.213556	0.234345
chr4_hap2	43105000	43106000	0.124855	0.206643	0.131727	0.215101	0.346818	0.374277	0.343335	0.130896	0.217932	0.262293	0.2757
chr4_hap2	43106000	43107000	0.192745	0.126465	0.0777268	0.137595	0.324621	0.312322	0.289027	0.147021	0.237343	0.1852	0.249049
chr4_hap2	43107000	43108000	0.166993	0.25541	0.0883632	0.231648	0.386586	0.402284	0.327687	0.168837	0.325574	0.312802	0.233426
chr4_hap2	43108000	43109000	0.0554043	0.285993	0.167727	0.398852	0.910049	0.528741	0.312959	0.338622	0.612326	0.475849	0.504531
chr4_hap2	43109000	43110000	0.121733	0.233093	0.128454	0.299574	0.641844	0.405679	0.261413	0.19255	0.451745	0.358881	0.315217
chr4_hap2	43110000	43111000	0.131097	0.214082	0.0687269	0.230777	0.414331	0.332691	0.21539	0.197292	0.30881	0.207353	0.241697
chr4_hap2	43111000	43112000	0.112369	0.209122	0.0556361	0.164592	0.378262	0.179924	0.17765	0.155557	0.22499	0.252546	0.212289
chr4_hap2	43112000	43113000	0.0795949	0.297565	0.0867268	0.250806	0.504041	0.45066	0.439984	0.139432	0.311457	0.44129	0.287647
chr4_hap2	43113000	43114000	0.11471	0.713331	0.188181	0.809025	1.21617	0.996376	1.01344	0.518841	1.22642	0.840048	0.987006
chr4_hap2	43114000	43115000	0.134219	0.592651	0.162817	0.657496	0.886003	0.789292	0.705999	0.314909	0.843492	0.555601	0.696603
chr4_hap2	43115000	43116000	0.0936411	0.345506	0.188181	0.399723	0.562307	0.538077	0.613952	0.284557	0.42704	0.400528	0.482475
chr4_hap2	43116000	43117000	0.13734	0.535618	0.209454	0.403206	0.767623	0.766377	0.651691	0.408813	0.538212	0.398756	0.487989
chr4_hap2	43117000	43118000	0.0382368	0.157048	0.0515452	0.151529	0.113294	0.16974	0.23564	0.0995948	0.178228	0.139122	0.163582
chr4_hap2	43118000	43119000	0.115491	0.367824	0.11659	0.255161	0.308899	0.445568	0.277981	0.272226	0.474685	0.335841	0.346463
chr4_hap2	43119000	43120000	0.0764736	0.321536	0.182454	0.278674	0.404158	0.367487	0.186855	0.239976	0.419981	0.38192	0.396089
chr4_hap2	43120000	43121000	0.0873983	0.674482	0.302726	0.588698	0.795368	0.898774	0.456552	0.601363	1.0526	0.848909	1.01274
chr4_hap2	43121000	43122000	0.126415	0.405846	0.177545	0.404077	0.38936	0.541471	0.41237	0.319652	0.459686	0.461671	0.499936
chr4_hap2	43122000	43123000	0.0905197	0.319883	0.121908	0.361405	0.294101	0.401436	0.249447	0.275071	0.376307	0.427112	0.414469
chr4_hap2	43123000	43124000	0.138901	0.357905	0.188999	0.43804	0.558607	0.602578	0.437222	0.304476	0.486155	0.552056	0.497179
chr4_hap2	43124000	43125000	0.20523	0.328975	0.169363	0.3257	0.397684	0.493096	0.318482	0.3206	0.350279	0.471419	0.295918
chr4_hap2	43125000	43126000	0.117832	0.469492	0.251999	0.484196	0.524388	0.538926	0.341494	0.447702	0.783495	0.504205	0.576214
chr4_hap2	43126000	43127000	0.081936	0.472798	0.177954	0.505967	0.652017	0.724367	0.381074	0.499871	0.876137	0.699153	0.746228
chr4_hap2	43127000	43128000	0.11315	0.290126	0.165272	0.321346	0.483695	0.414166	0.228276	0.357593	0.539094	0.417365	0.634111
chr4_hap2	43128000	43129000	0.127976	0.321123	0.20209	0.276061	0.349592	0.492247	0.208026	0.358541	0.48792	0.331411	0.539453
chr4_hap2	43129000	43130000	0.0772539	0.26037	0.108818	0.201168	0.256182	0.29365	0.256811	0.221954	0.317633	0.246343	0.199423
chr4_hap2	43130000	43131000	0.106907	0.321536	0.141545	0.227293	0.473522	0.291953	0.258652	0.332931	0.370572	0.421352	0.414469
chr4_hap2	43131000	43132000	0.127976	0.328149	0.127636	0.258644	0.455025	0.296196	0.270618	0.271277	0.258518	0.308372	0.30327
chr4_hap2	43132000	43133000	0.0741325	0.082657	0.0539997	0.0618308	0.164623	0.112028	0.166605	0.0730361	0.113819	0.099246	0.085467
chr4_hap2	43133000	43134000	0.0881786	0.224414	0.112909	0.265611	0.359765	0.356455	0.232879	0.286454	0.349396	0.34293	0.29408
chr4_hap2	43134000	43135000	0.118612	0.273595	0.116181	0.24384	0.486469	0.356454	0.245765	0.226222	0.495861	0.391667	0.41355
chr4_hap2	43135000	43136000	0.101444	0.201683	0.0785451	0.20378	0.292252	0.222359	0.243924	0.15698	0.207344	0.194947	0.189314
chr4_hap2	43136000	43137000	0.0850573	0.166967	0.10309	0.290866	0.445776	0.383613	0.242083	0.215314	0.295575	0.343817	0.325326
chr4_hap2	43137000	43138000	0.0632077	0.273595	0.131727	0.306541	0.459649	0.473575	0.37463	0.196344	0.346749	0.285332	0.372195
chr4_hap2	43138000	43139000	0.0694505	0.106628	0.0859087	0.0888273	0.199767	0.093357	0.110456	0.130896	0.113819	0.124944	0.098333
chr4_hap2	43139000	43140000	0.163872	0.186805	0.132545	0.209876	0.294101	0.242728	0.149116	0.163146	0.194991	0.24014	0.276619
chr4_hap2	43140000	43141000	0.149045	0.181846	0.100636	0.211618	0.307974	0.299591	0.187776	0.24377	0.280576	0.218873	0.279376
chr4_hap2	43141000	43142000	0.0772539	0.138864	0.116181	0.225552	0.445776	0.40483	0.234719	0.183065	0.275282	0.268496	0.26651
chr4_hap2	43142000	43143000	0.107687	0.162834	0.130908	0.195942	0.302425	0.359	0.219992	0.110028	0.232049	0.263179	0.167258
chr4_hap2	43143000	43144000	0.166993	0.285167	0.129272	0.399723	0.39121	0.57542	0.328607	0.2248	0.363513	0.471862	0.320731
chr4_hap2	43144000	43145000	0.170115	0.210775	0.151363	0.328313	0.471672	0.403982	0.200662	0.268432	0.33175	0.262293	0.252725
chr4_hap2	43145000	43146000	0.0975428	0.210775	0.137454	0.201168	0.538261	0.389554	0.198821	0.216263	0.255871	0.179883	0.193909
chr4_hap2	43146000	43147000	0.0913001	0.166141	0.136636	0.291737	0.266356	0.363244	0.220912	0.249461	0.269547	0.199378	0.186557
chr4_hap2	43147000	43148000	0.122123	0.221521	0.161181	0.249065	0.561382	0.381067	0.17673	0.189704	0.277929	0.36597	0.381385
chr4_hap2	43148000	43149000	0.154508	0.338894	0.220908	0.433251	0.805541	0.51601	0.60935	0.349056	0.554093	0.420909	0.529344
chr4_hap2	43149000	43150000	0.117832	0.270289	0.247908	0.293478	0.795368	0.730732	0.45287	0.34621	0.682029	0.348247	0.51556
MultiBigWig Summary Output for Fig 3h, i
#'chr'	'start'	'end'	's1_rmvdups_CENPA.bw'	's2_rmvdups_CENPA.bw'	's3_rmvdups_CENPA.bw'	's4_rmvdups_CENPA.bw'	's5_rmvdups_CENPA.bw'	's6_rmvdups_CENPA.bw'	's7_rmvdups_CENPA.bw'	's8_rmvdups_CENPA.bw'	's9_rmvdups_CENPA.bw'	's10_rmvdups_CENPA.bw'	's11_rmvdups_CENPA.bw'				Fig 3g
chr4_2	42650000	42651000	0.0877747	0.163873	0.112885	0.239834	0.295838	0.298349	0.222369	0.185791	0.271177	0.154149	0.169247				clone	start	end	width	center	delta
chr4_2	42651000	42652000	0.110027	0.258141	0.250464	0.332831	0.417485	0.295804	0.352213	0.307491	0.395403	0.280858	0.346403				4p13 EP	42864851	42957589	92738	42911220	0
chr4_2	42652000	42653000	0.111882	0.277871	0.3316	0.255497	0.367099	0.222648	0.222369	0.326214	0.306021	0.202573	0.300533				1.1	42845074	42955451	110377	4.29003e+07	-10957.5
chr4_2	42653000	42654000	0.169986	0.315688	0.493872	0.284864	0.516817	0.328883	0.415581	0.475999	0.431762	0.436621	0.365384				1.2	42866989	43001686	134697	4.29343e+07	23117.5
chr4_2	42654000	42655000	0.137225	0.202238	0.239881	0.251581	0.337587	0.192114	0.289235	0.280126	0.438579	0.296192	0.296578				1.3	42771845	42928725	156880	42850285	-60935
chr4_2	42655000	42656000	0.107555	0.209363	0.22577	0.238855	0.341186	0.328247	0.300898	0.29957	0.352984	0.300227	0.303696				2.1	42802312	42942088	139776	42872200	-39020
chr4_2	42656000	42657000	0.0661401	0.235122	0.310434	0.281928	0.297997	0.27672	0.235586	0.295969	0.349197	0.209029	0.277993				2.2	42841867	43001418	159551	4.29216e+07	10422.5
chr4_2	42657000	42658000	0.0741758	0.185248	0.313962	0.269202	0.276044	0.242369	0.235587	0.223237	0.360559	0.189659	0.200091				2.3	42847212	43001686	154474	42924449	13229
chr4_2	42658000	42659000	0.0939559	0.15346	0.091719	0.251581	0.226017	0.125319	0.235587	0.197313	0.278751	0.183203	0.227772				3.1	42762224	42903870	141646	42833047	-78173
chr4_2	42659000	42660000	0.120536	0.23567	0.28574	0.240324	0.280722	0.258272	0.283792	0.252042	0.33632	0.249382	0.317932				3.2	42839728	42957054	117326	42898391	-12829
chr4_2	42660000	42661000	0.0964285	0.1847	0.183438	0.245708	0.269925	0.24873	0.188936	0.315412	0.304506	0.217907	0.199301				3.3	42814072	42957321	143249	4.28857e+07	-25523.5
chr4_2	42661000	42662000	0.125481	0.184151	0.109357	0.265286	0.285761	0.230282	0.301675	0.316853	0.283296	0.215485	0.303696				SETDB1 EP	42846410	42973624	127214	42910017	-1203
chr4_2	42662000	42663000	0.14897	0.312948	0.402153	0.389608	0.450596	0.395678	0.391867	0.370142	0.556745	0.412409	0.446054
chr4_2	42663000	42664000	0.120536	0.214843	0.201077	0.323532	0.401649	0.354965	0.342106	0.35934	0.502964	0.254224	0.328213
chr4_2	42664000	42665000	0.108173	0.230189	0.102302	0.197741	0.260568	0.305346	0.328888	0.295969	0.393888	0.209836	0.288669
chr4_2	42665000	42666000	0.093956	0.175382	0.21166	0.240324	0.258408	0.236325	0.252692	0.196593	0.303748	0.200958	0.32505
chr4_2	42666000	42667000	0.0914835	0.213747	0.17991	0.297101	0.264167	0.233463	0.206041	0.271485	0.289356	0.250996	0.243589
chr4_2	42667000	42668000	0.144025	0.248276	0.261047	0.344089	0.432601	0.363871	0.370874	0.48032	0.477968	0.421286	0.308441
chr4_2	42668000	42669000	0.146497	0.209911	0.264574	0.322063	0.32391	0.283718	0.299343	0.355739	0.406008	0.298209	0.363012
chr4_2	42669000	42670000	0.165659	0.269102	0.250464	0.376393	0.330389	0.345423	0.43152	0.383824	0.456001	0.276015	0.354312
chr4_2	42670000	42671000	0.127335	0.268006	0.419792	0.365135	0.496663	0.320614	0.420635	0.427031	0.404493	0.385776	0.413628
chr4_2	42671000	42672000	0.098901	0.209911	0.328072	0.36122	0.367099	0.309163	0.380204	0.414789	0.384041	0.332509	0.385947
chr4_2	42672000	42673000	0.135989	0.191276	0.324545	0.36122	0.374297	0.31298	0.353768	0.345657	0.389343	0.241311	0.392274
chr4_2	42673000	42674000	0.119918	0.217584	0.236353	0.358283	0.414606	0.315524	0.388757	0.338456	0.422672	0.292963	0.363012
chr4_2	42674000	42675000	0.168132	0.23293	0.37746	0.418486	0.47075	0.449113	0.391867	0.506244	0.545383	0.281665	0.438145
chr4_2	42675000	42676000	0.153297	0.26965	0.582064	0.393524	0.43404	0.295804	0.451735	0.398946	0.449184	0.355914	0.399392
chr4_2	42676000	42677000	0.110027	0.269102	0.275158	0.283885	0.431881	0.262725	0.234809	0.355019	0.387071	0.292156	0.283924
chr4_2	42677000	42678000	0.107555	0.212651	0.137579	0.288291	0.295118	0.211834	0.318003	0.281567	0.351469	0.242926	0.297369
chr4_2	42678000	42679000	0.0995192	0.155104	0.232825	0.294164	0.330389	0.22901	0.238696	0.323334	0.356772	0.226784	0.239635
chr4_2	42679000	42680000	0.116209	0.217036	0.347475	0.323532	0.421803	0.297713	0.300898	0.316132	0.372679	0.290542	0.344822
chr4_2	42680000	42681000	0.113736	0.301986	0.278685	0.375903	0.416765	0.374685	0.29079	0.304611	0.406007	0.351072	0.382783
chr4_2	42681000	42682000	0.109409	0.261429	0.257519	0.276054	0.321751	0.224557	0.339773	0.230438	0.413582	0.288928	0.257034
chr4_2	42682000	42683000	0.0958104	0.263073	0.282213	0.355836	0.382934	0.367052	0.370874	0.380943	0.507509	0.267138	0.389901
chr4_2	42683000	42684000	0.126717	0.300342	0.440957	0.34262	0.449876	0.34924	0.426077	0.389585	0.427974	0.394653	0.349171
chr4_2	42684000	42685000	0.0945741	0.32665	0.250464	0.430233	0.439799	0.299621	0.298565	0.373022	0.42343	0.259067	0.464244
chr4_2	42685000	42686000	0.14217	0.34912	0.433902	0.456664	0.539131	0.433846	0.384869	0.390305	0.637795	0.343001	0.45159
chr4_2	42686000	42687000	0.140934	0.34912	0.525621	0.490436	0.550648	0.379774	0.479725	0.466637	0.566593	0.380126	0.431027
chr4_2	42687000	42688000	0.150206	0.352409	0.352766	0.424849	0.590237	0.43321	0.367764	0.433512	0.505994	0.409988	0.487179
chr4_2	42688000	42689000	0.136607	0.263073	0.486817	0.385693	0.565044	0.344787	0.436185	0.42343	0.459788	0.424515	0.35273
chr4_2	42689000	42690000	0.0970466	0.21868	0.338655	0.260881	0.357741	0.257	0.286125	0.297409	0.512812	0.242926	0.291042
chr4_2	42690000	42691000	0.118681	0.280886	0.215187	0.312274	0.373577	0.397586	0.336663	0.418389	0.530234	0.329281	0.399392
chr4_2	42691000	42692000	0.0883928	0.19018	0.241645	0.222214	0.282162	0.185116	0.317225	0.264284	0.314353	0.196116	0.280761
chr4_2	42692000	42693000	0.0871566	0.237314	0.222243	0.287801	0.438359	0.270359	0.293122	0.30173	0.457516	0.235662	0.272061
chr4_2	42693000	42694000	0.123626	0.243891	0.289268	0.3343	0.395891	0.322522	0.31256	0.23872	0.441609	0.278436	0.287088
chr4_2	42694000	42695000	0.0945741	0.203882	0.296323	0.214872	0.269925	0.314888	0.238697	0.288768	0.421915	0.272787	0.245171
chr4_2	42695000	42696000	0.0822115	0.236218	0.324545	0.196762	0.336147	0.171121	0.241029	0.259963	0.487057	0.264716	0.256244
chr4_2	42696000	42697000	0.0729395	0.163325	0.109357	0.214382	0.285761	0.208017	0.206819	0.23908	0.369649	0.186431	0.208791
chr4_2	42697000	42698000	0.0698489	0.20443	0.109357	0.283396	0.332548	0.211834	0.164833	0.189391	0.374951	0.236469	0.292624
chr4_2	42698000	42699000	0.126099	0.160584	0.239881	0.254029	0.308075	0.253183	0.268242	0.30173	0.475695	0.208222	0.312396
chr4_2	42699000	42700000	0.0958104	0.270746	0.518566	0.366114	0.481547	0.412217	0.410527	0.315412	0.508267	0.350265	0.366175
chr4_2	42700000	42701000	0.13228	0.320073	0.37746	0.32035	0.606073	0.51718	0.492166	0.475279	0.671124	0.366406	0.400974
chr4_2	42701000	42702000	0.0846841	0.214295	0.469179	0.297101	0.315273	0.325067	0.307895	0.261403	0.537808	0.342194	0.351939
chr4_2	42702000	42703000	0.0964285	0.196209	0.172855	0.240324	0.21666	0.187025	0.166388	0.247001	0.322685	0.242119	0.231726
chr4_2	42703000	42704000	0.117445	0.15346	0.10583	0.208019	0.291159	0.244277	0.15317	0.189391	0.231788	0.238083	0.170829
chr4_2	42704000	42705000	0.119299	0.230189	0.246936	0.364646	0.511779	0.309163	0.31878	0.437833	0.640068	0.335738	0.389901
chr4_2	42705000	42706000	0.123626	0.319525	0.229298	0.452259	0.665816	0.372777	0.457955	0.416949	0.599921	0.451148	0.398601
chr4_2	42706000	42707000	0.121154	0.231834	0.335128	0.285843	0.452755	0.33938	0.397309	0.326214	0.472665	0.233241	0.332168
chr4_2	42707000	42708000	0.137843	0.272939	0.197549	0.371988	0.47003	0.367052	0.457178	0.316132	0.624161	0.314754	0.398601
chr4_2	42708000	42709000	0.0970466	0.277323	0.201076	0.336257	0.413886	0.327611	0.326555	0.42199	0.676427	0.313947	0.423118
chr4_2	42709000	42710000	0.10261	0.288285	0.246936	0.338215	0.439799	0.262725	0.31567	0.342777	0.614313	0.292156	0.321095
chr4_2	42710000	42711000	0.0766483	0.2343	0.148162	0.250602	0.211621	0.196567	0.279127	0.225397	0.362831	0.193695	0.268898
chr4_2	42711000	42712000	0.139698	0.200593	0.275157	0.244239	0.286481	0.190205	0.216149	0.278686	0.369649	0.201765	0.246753
chr4_2	42712000	42713000	0.1057	0.214295	0.328072	0.361709	0.457074	0.248094	0.333553	0.321173	0.463197	0.298613	0.293415
chr4_2	42713000	42714000	0.135989	0.253756	0.296323	0.302974	0.417485	0.271631	0.339773	0.387784	0.530991	0.338159	0.382784
chr4_2	42714000	42715000	0.174313	0.276775	0.37746	0.403313	0.454915	0.385499	0.445515	0.413349	0.527961	0.359143	0.378038
chr4_2	42715000	42716000	0.0679945	0.240603	0.352766	0.291717	0.390852	0.255091	0.331221	0.313972	0.48933	0.284086	0.371711
chr4_2	42716000	42717000	0.0769574	0.147431	0.349238	0.26186	0.344785	0.28499	0.314893	0.264284	0.527204	0.250189	0.255453
chr4_2	42717000	42718000	0.0778846	0.208267	0.11994	0.34262	0.369258	0.285626	0.28457	0.252762	0.443881	0.27198	0.237263
chr4_2	42718000	42719000	0.135989	0.310207	0.306906	0.334055	0.559286	0.381683	0.390312	0.324774	0.601815	0.317175	0.293415
chr4_2	42719000	42720000	0.135371	0.255949	0.345711	0.343599	0.378616	0.300893	0.441627	0.325494	0.622646	0.306684	0.380411
chr4_2	42720000	42721000	0.0927198	0.196209	0.215187	0.224172	0.321031	0.189569	0.241807	0.199473	0.374193	0.185624	0.231726
chr4_2	42721000	42722000	0.0741758	0.174834	0.169328	0.226129	0.292959	0.223921	0.270575	0.249881	0.440851	0.119445	0.113095
chr4_2	42722000	42723000	0.0673763	0.237314	0.257519	0.299548	0.371417	0.297713	0.321113	0.30173	0.527961	0.301841	0.326631
chr4_2	42723000	42724000	0.157005	0.330486	0.532677	0.386182	0.547769	0.369596	0.436185	0.393185	0.799895	0.403531	0.460289
chr4_2	42724000	42725000	0.144025	0.371591	0.550315	0.431212	0.673734	0.411581	0.526376	0.457276	0.768081	0.395864	0.535422
chr4_2	42725000	42726000	0.150206	0.343092	0.613813	0.488968	0.635584	0.401403	0.455623	0.451515	0.948361	0.405145	0.493506
chr4_2	42726000	42727000	0.148352	0.393514	0.472706	0.445896	0.61615	0.394405	0.441627	0.460156	0.793078	0.49715	0.46108
chr4_2	42727000	42728000	0.129808	0.288833	0.208132	0.334789	0.556406	0.47265	0.492166	0.445034	0.644613	0.343808	0.431818
chr4_2	42728000	42729000	0.130426	0.279516	0.412736	0.357304	0.481907	0.30153	0.323445	0.432072	0.646128	0.277629	0.342449
chr4_2	42729000	42730000	0.196257	0.316236	0.363349	0.398908	0.648541	0.428757	0.360766	0.349258	0.684759	0.35995	0.520396
chr4_2	42730000	42731000	0.12919	0.269102	0.245172	0.319126	0.556406	0.381047	0.342883	0.465917	0.770354	0.344615	0.43419
chr4_2	42731000	42732000	0.179876	0.303083	0.317489	0.319616	0.518977	0.330792	0.401974	0.341337	0.746872	0.328474	0.429445
chr4_2	42732000	42733000	0.150206	0.318429	0.310434	0.471837	0.662217	0.464381	0.527931	0.473118	0.931697	0.347037	0.630327
chr4_2	42733000	42734000	0.147733	0.319525	0.490345	0.401845	0.622628	0.344787	0.422189	0.492562	0.902155	0.341791	0.472943
chr4_2	42734000	42735000	0.134753	0.247727	0.275157	0.436596	0.524015	0.344787	0.327333	0.369421	0.901018	0.287314	0.389901
chr4_2	42735000	42736000	0.10261	0.289381	0.246936	0.363178	0.456354	0.34097	0.373206	0.332695	0.805198	0.300227	0.348776
chr4_2	42736000	42737000	0.171223	0.439552	0.462124	0.485542	0.622628	0.520361	0.47195	0.572495	0.937756	0.425322	0.495088
chr4_2	42737000	42738000	0.061195	0.215391	0.208132	0.286333	0.340466	0.259544	0.327333	0.30389	0.680971	0.256646	0.345612
chr4_2	42738000	42739000	0.16875	0.299794	0.335128	0.426807	0.538411	0.365143	0.342883	0.370141	0.768081	0.345019	0.416791
chr4_2	42739000	42740000	0.127953	0.269102	0.483289	0.357304	0.560005	0.360054	0.410527	0.467357	0.935484	0.380126	0.462662
chr4_2	42740000	42741000	0.150206	0.236766	0.338655	0.366114	0.424683	0.259544	0.251914	0.434232	0.8105	0.351072	0.375666
chr4_2	42741000	42742000	0.111264	0.260881	0.243408	0.352899	0.520416	0.319341	0.330443	0.515606	0.705968	0.330895	0.312396
chr4_2	42742000	42743000	0.140316	0.360082	0.380987	0.409676	0.732038	0.400767	0.377094	0.514165	0.930182	0.403531	0.565476
chr4_2	42743000	42744000	0.131662	0.309111	0.342183	0.413592	0.455634	0.428757	0.432297	0.434952	0.823377	0.414023	0.486388
chr4_2	42744000	42745000	0.101374	0.287736	0.328072	0.320595	0.425402	0.251911	0.311005	0.440713	0.745357	0.308298	0.283924
chr4_2	42745000	42746000	0.143407	0.348024	0.299851	0.462537	0.657898	0.44466	0.440072	0.514885	1.03774	0.433392	0.550449
chr4_2	42746000	42747000	0.111882	0.305823	0.518566	0.425339	0.640623	0.408401	0.454068	0.401827	0.946846	0.328474	0.401764
chr4_2	42747000	42748000	0.206456	0.443936	0.469179	0.590286	0.779544	0.472014	0.545037	0.657469	1.25476	0.547995	0.65089
chr4_2	42748000	42749000	0.223146	0.465585	0.597938	0.495821	0.820573	0.559801	0.640671	0.555932	1.11046	0.525397	0.705461
chr4_2	42749000	42750000	0.113118	0.276775	0.469179	0.335279	0.683091	0.355601	0.506161	0.398946	1.02335	0.3543	0.476107
chr4_2	42750000	42751000	0.118681	0.286092	0.342183	0.380309	0.565044	0.307891	0.406639	0.42127	0.883218	0.368827	0.427072
chr4_2	42751000	42752000	0.115591	0.272391	0.416264	0.386182	0.513938	0.391861	0.386424	0.307491	1.05668	0.260681	0.567848
chr4_2	42752000	42753000	0.134753	0.374332	0.55737	0.476242	0.645662	0.502549	0.433075	0.517766	1.16462	0.464868	0.595529
chr4_2	42753000	42754000	0.12239	0.357341	0.384515	0.492884	0.769468	0.473287	0.47506	0.539369	1.2415	0.350265	0.640609
chr4_2	42754000	42755000	0.136916	0.358986	0.426847	0.40625	0.627666	0.44148	0.401197	0.458716	0.865039	0.441463	0.404137
chr4_2	42755000	42756000	0.178022	0.446129	0.518566	0.610354	0.953736	0.586519	0.663218	0.78349	1.34149	0.52459	0.873917
chr4_2	42756000	42757000	0.141552	0.294314	0.317489	0.489947	0.785663	0.419851	0.464953	0.575376	1.04683	0.440656	0.636654
chr4_2	42757000	42758000	0.0976648	0.357341	0.345711	0.278501	0.562885	0.328883	0.423745	0.557372	0.999112	0.255839	0.459894
chr4_2	42758000	42759000	0.101992	0.187988	0.11994	0.217809	0.36062	0.252547	0.220814	0.30173	0.714301	0.230013	0.369339
chr4_2	42759000	42760000	0.173077	0.395706	0.490345	0.371009	0.528334	0.353693	0.411304	0.558093	1.12258	0.396267	0.385947
chr4_2	42760000	42761000	0.135371	0.321717	0.398625	0.423381	0.765149	0.414126	0.509271	0.571775	1.1578	0.378512	0.582875
chr4_2	42761000	42762000	0.189148	0.412696	0.409208	0.566792	0.829211	0.407764	0.467285	0.650268	1.30513	0.493115	0.617673
chr4_2	42762000	42763000	0.10261	0.235122	0.239881	0.398908	0.601034	0.402039	0.328888	0.458716	1.03093	0.333317	0.438145
chr4_2	42763000	42764000	0.135989	0.321717	0.578536	0.509525	0.915587	0.531175	0.502273	0.669711	1.4286	0.491501	0.642981
chr4_2	42764000	42765000	0.241071	0.426946	0.599702	0.566302	1.0286	0.5369	0.576137	0.756126	1.81416	0.619017	0.741841
chr4_2	42765000	42766000	0.226236	0.418177	0.511511	0.522741	1.03939	0.608148	0.592465	0.833179	1.53465	0.531854	0.725233
chr4_2	42766000	42767000	0.159478	0.37762	0.666728	0.557492	0.971731	0.533083	0.637561	0.699236	1.27938	0.583506	0.650099
chr4_2	42767000	42768000	0.216964	0.43736	0.567953	0.682793	1.05451	0.678759	0.664773	0.670071	1.82022	0.616596	0.774267
chr4_2	42768000	42769000	0.237981	0.522585	0.772557	0.698945	1.11569	0.688937	0.803171	0.739563	1.72402	0.86275	0.960123
chr4_2	42769000	42770000	0.249725	0.460379	0.733753	0.50561	1.17903	0.679395	0.685766	0.730201	1.368	0.677125	0.868382
chr4_2	42770000	42771000	0.114972	0.181959	0.186966	0.340663	0.572962	0.295804	0.366986	0.289488	0.783231	0.224363	0.357475
chr4_2	42771000	42772000	0.0216346	0.0334323	0.0211659	0.0401355	0.0439078	0.0152673	0.0653111	0.0669711	0.0749901	0.0322825	0.0260989
chr4_2	42772000	42773000	0.0321429	0.192373	0.169327	0.258923	0.539851	0.307255	0.290012	0.314692	1.05744	0.229206	0.319514
chr4_2	42773000	42774000	0.0902472	0.225257	0.285741	0.280459	0.529054	0.354965	0.26902	0.378063	1.15023	0.27198	0.37013
chr4_2	42774000	42775000	0.174931	0.36063	0.384515	0.420444	1.00988	0.365779	0.566029	0.630105	1.78462	0.38739	0.552031
chr4_2	42775000	42776000	0.114973	0.23567	0.28574	0.316679	0.703966	0.365779	0.320335	0.406147	1.36497	0.262295	0.355894
chr4_2	42776000	42777000	0.210165	0.39187	0.60323	0.610843	1.28412	0.654586	0.598685	0.685554	2.51937	0.631123	0.642191
chr4_2	42777000	42778000	0.226236	0.483946	0.592647	0.770406	1.67282	0.871827	0.766628	0.830298	2.97916	0.725549	1.15389
chr4_2	42778000	42779000	0.213874	0.361452	0.433902	0.638253	1.55333	0.603695	0.643003	0.711478	2.42847	0.611753	0.836351
chr4_2	42779000	42780000	0.163805	0.443388	0.589119	0.428275	1.50582	0.668581	0.622788	0.750365	2.40878	0.591577	0.896853
chr4_2	42780000	42781000	0.219437	0.424206	0.377459	0.578049	2.11262	0.737284	0.780623	0.797892	3.89873	0.698916	0.980686
chr4_2	42781000	42782000	0.202747	0.495455	0.529149	0.661747	2.37534	0.72965	0.893363	0.702116	3.88358	0.717478	0.924534
chr4_2	42782000	42783000	0.249725	0.515186	0.906609	0.882492	2.79211	0.889957	0.891808	0.921393	4.67969	0.850644	0.959332
chr4_2	42783000	42784000	0.252816	0.505868	0.772558	0.742018	2.55601	0.868964	0.873925	0.803654	3.90631	0.773166	1.03526
chr4_2	42784000	42785000	0.26147	0.468051	0.892498	0.774322	2.97494	0.794536	0.740192	0.769088	3.70595	0.76913	0.950633
chr4_2	42785000	42786000	0.208928	0.523407	0.596174	0.749849	2.93571	0.730922	0.74408	0.755045	3.06324	0.561715	1.07875
chr4_2	42786000	42787000	0.160096	0.305823	0.366877	0.54134	3.07715	0.624687	0.542704	0.54297	3.46129	0.541539	0.750541
chr4_2	42787000	42788000	0.201511	0.461475	0.416264	0.539382	3.62924	0.636774	0.679546	0.648108	4.06992	0.64	1.12542
chr4_2	42788000	42789000	0.118681	0.429139	0.444485	0.521762	3.4662	0.631685	0.70987	0.550171	3.76693	0.61942	1.00125
chr4_2	42789000	42790000	0.14217	0.334871	0.324545	0.448343	3.16101	0.555666	0.473505	0.630825	3.00491	0.382547	0.919788
chr4_2	42790000	42791000	0.0717032	0.185248	0.306906	0.325	2.42645	0.43321	0.469618	0.346377	2.62352	0.310719	0.697552
chr4_2	42791000	42792000	0.0964286	0.413793	0.243409	0.540361	3.21391	0.566799	0.527931	0.610661	3.61013	0.452762	0.908716
chr4_2	42792000	42793000	0.127953	0.264718	0.384515	0.344089	3.00229	0.394405	0.373206	0.41911	3.28139	0.385776	1.02972
chr4_2	42793000	42794000	0.0723214	0.23567	0.380987	0.326958	2.79787	0.38868	0.389534	0.448634	3.30033	0.2857	0.982267
chr4_2	42794000	42795000	0.144643	0.321169	0.232825	0.538893	2.85509	0.628504	0.45951	0.486801	3.36963	0.34058	1.07876
chr4_2	42795000	42796000	0.131044	0.299794	0.335128	0.46058	2.93679	0.604967	0.452513	0.554492	3.52757	0.447112	1.05977
chr4_2	42796000	42797000	0.207692	0.504224	0.560898	0.644616	3.3388	0.889957	0.774403	0.820216	4.20702	0.652106	1.69485
chr4_2	42797000	42798000	0.130426	0.396254	0.3316	0.533509	3.21247	0.826979	0.709092	0.560973	4.08091	0.648878	1.41409
chr4_2	42798000	42799000	0.145261	0.300342	0.345711	0.399887	2.55529	0.70166	0.497608	0.574655	3.82753	0.445498	1.2828
chr4_2	42799000	42800000	0.134135	0.396254	0.634979	0.612312	3.36399	0.884232	0.622788	0.646667	4.49108	0.631123	1.16575
chr4_2	42800000	42801000	0.221909	0.477917	0.702004	0.616227	3.80163	0.977744	0.704427	0.72228	4.44336	0.778008	1.48131
chr4_2	42801000	42802000	0.157005	0.374332	0.659672	0.489458	3.57633	0.820618	0.696651	0.673312	4.42594	0.664212	1.26145
chr4_2	42802000	42803000	0.195948	0.473532	0.599702	0.525677	3.56733	0.915402	0.660886	0.54081	4.3036	0.634351	1.29664
chr4_2	42803000	42804000	0.268269	0.523407	0.529149	0.565324	3.67386	1.08525	0.706759	0.742443	4.08507	0.753796	1.36663
chr4_2	42804000	42805000	0.218201	0.474628	0.405681	0.608396	3.65443	1.08143	0.744857	0.669711	3.61695	0.792535	1.42279
chr4_2	42805000	42806000	0.170604	0.453254	0.680838	0.566792	4.08055	1.09861	0.75652	0.766208	4.60697	0.63193	1.36189
chr4_2	42806000	42807000	0.192239	0.378168	0.440958	0.551619	4.61752	1.09416	0.663996	0.694915	4.94102	0.811905	1.35793
chr4_2	42807000	42808000	0.194093	0.504224	0.536204	0.739081	4.91732	1.35497	0.938459	0.84398	4.70241	0.926507	1.6126
chr4_2	42808000	42809000	0.168441	0.439004	0.642034	0.645105	5.00046	1.27546	0.73164	0.792132	5.31824	0.929736	1.66954
chr4_2	42809000	42810000	0.25158	0.660972	0.70906	0.73957	5.04832	1.3378	1.05353	0.830298	4.8274	0.932157	1.76682
chr4_2	42810000	42811000	0.186058	0.475176	0.599702	0.635805	4.79423	1.3448	0.694319	0.825977	4.76907	0.744111	1.56277
chr4_2	42811000	42812000	0.164423	0.48559	0.659672	0.636295	5.45321	1.28913	0.810946	0.774849	5.21788	0.865171	1.60943
chr4_2	42812000	42813000	0.231181	0.432427	0.652617	0.667131	5.44889	1.59289	0.832716	0.728041	5.81742	0.933771	1.74467
chr4_2	42813000	42814000	0.293613	0.628088	0.783141	0.699435	5.90021	1.94276	0.819499	0.925353	5.23644	1.02981	1.80003
chr4_2	42814000	42815000	0.210783	0.434619	0.462123	0.403803	4.59305	1.4294	0.643003	0.640906	4.29262	1.04272	1.2567
chr4_2	42815000	42816000	0.250343	0.542041	0.744336	0.66762	5.03717	1.77164	1.01776	0.819496	4.62364	0.918437	1.77631
chr4_2	42816000	42817000	0.195948	0.583694	0.677311	0.597139	4.45413	1.98857	0.803948	0.807975	4.29489	0.759445	1.93606
chr4_2	42817000	42818000	0.302266	0.778807	0.776085	0.834526	4.67799	2.24525	1.13439	1.08954	4.48426	1.05483	2.6008
chr4_2	42818000	42819000	0.263324	0.78374	0.642034	0.707266	5.00118	2.40651	0.925241	1.00169	4.95276	1.11375	2.59724
chr4_2	42819000	42820000	0.221291	0.521214	0.575008	0.614269	4.17916	2.14824	0.807836	0.692755	4.34564	0.794956	2.33901
chr4_2	42820000	42821000	0.263324	0.741538	0.642034	0.654405	5.23115	2.89856	0.950898	0.877106	5.05388	1.02255	2.7127
chr4_2	42821000	42822000	0.334409	0.84622	1.33346	0.91186	5.21136	2.86039	1.40263	1.26885	5.00541	1.22673	3.66096
chr4_2	42822000	42823000	0.338736	0.761817	1.06888	0.898644	5.35676	3.0277	1.37309	1.28469	5.29022	1.18719	3.85394
chr4_2	42823000	42824000	0.286195	0.740716	1.16766	0.771875	5.42766	2.99494	1.09085	1.09458	5.72198	1.13231	3.84998
chr4_2	42824000	42825000	0.177404	0.497647	0.515038	0.522251	4.59917	2.52928	0.814056	0.625064	4.72893	0.637579	3.28055
chr4_2	42825000	42826000	0.252816	0.5963	0.991272	0.672515	4.94359	2.74112	0.971114	1.02329	4.59296	0.823204	4.47596
chr4_2	42826000	42827000	0.244471	0.822105	1.14473	0.835015	5.1545	3.08654	1.31439	1.24761	5.46481	1.25821	5.44755
chr4_2	42827000	42828000	0.29794	0.8517	1.38284	0.891792	5.72386	3.29933	1.21214	1.4496	5.25234	1.27112	5.81175
chr4_2	42828000	42829000	0.237363	0.862662	0.920719	0.853614	5.34164	3.0471	1.36531	1.17091	5.0501	1.28404	5.26407
chr4_2	42829000	42830000	0.305975	0.680154	1.01597	0.697967	5.0746	2.76847	1.21836	1.02473	4.67477	1.35828	5.03432
chr4_2	42830000	42831000	0.289286	0.773326	1.06535	0.829631	5.25023	2.92242	1.23858	1.14319	4.79634	1.25337	4.89433
chr4_2	42831000	42832000	0.243544	0.730577	1.04772	0.783622	5.08431	2.67973	1.02632	1.0773	4.12749	1.08388	5.19763
chr4_2	42832000	42833000	0.310302	0.77223	1.0971	0.863893	5.15234	2.96568	1.27745	1.06002	4.72741	1.20091	5.39575
chr4_2	42833000	42834000	0.280014	0.67851	0.846638	0.729292	4.85614	2.74621	1.23158	0.977202	4.45964	1.08711	4.65905
chr4_2	42834000	42835000	0.3375	1.04517	1.28054	0.877598	5.0548	3.30092	1.40419	1.13779	4.72324	1.60605	5.66504
chr4_2	42835000	42836000	0.238599	0.955285	1.22057	0.829141	5.08036	3.33909	1.26579	1.23717	5.32733	1.70209	5.87699
chr4_2	42836000	42837000	0.19533	0.639597	0.726698	0.621122	4.49804	2.74812	0.968782	1.02329	4.24376	1.07016	4.69622
chr4_2	42837000	42838000	0.278777	0.787028	1.40048	0.797816	4.99974	3.29074	1.40419	1.1738	5.31256	1.62462	5.70419
chr4_2	42838000	42839000	0.378297	0.938843	1.39695	1.0866	4.70606	3.10276	1.65766	1.24221	5.33869	1.63995	5.87858
chr4_2	42839000	42840000	0.249107	0.806211	1.48162	0.826694	4.52251	2.90397	1.47416	1.11042	4.86754	1.57054	5.06239
chr4_2	42840000	42841000	0.220673	0.716875	0.945413	0.615738	4.11726	2.69023	1.30778	0.948397	4.34716	1.43496	4.79073
chr4_2	42841000	42842000	0.260852	0.812239	1.20293	0.8032	4.51279	2.79519	1.5177	1.11763	5.05919	1.99828	5.33683
chr4_2	42842000	42843000	0.325137	0.833066	1.84849	0.778727	4.67799	3.06746	1.6425	1.28685	4.91375	2.48898	5.34355
chr4_2	42843000	42844000	0.399313	0.916373	1.55217	0.750339	4.29325	2.54137	1.8808	1.15795	4.34716	2.49342	4.8975
chr4_2	42844000	42845000	0.257761	0.782644	1.82733	0.699924	4.45449	2.76338	2.07168	1.1025	4.24263	2.9595	4.96195
chr4_2	42845000	42846000	0.202747	0.698241	1.75325	0.569729	4.56786	3.05537	2.05419	1.02329	5.50723	3.5543	4.84411
chr4_2	42846000	42847000	0.223764	0.92843	2.4235	0.564834	4.90472	3.14125	2.53003	1.03265	5.58677	5.04414	5.39021
chr4_2	42847000	42848000	0.493269	1.44361	3.19959	1.16442	5.30421	3.4466	3.40784	1.64187	4.97889	6.47708	6.6825
chr4_2	42848000	42849000	0.504396	1.18712	3.89454	1.00094	5.02493	3.29519	3.49181	1.62243	4.90087	6.68651	6.49941
chr4_2	42849000	42850000	0.456181	1.32907	3.05495	1.03325	4.46781	2.94405	3.27566	1.46688	4.35966	6.308	5.59623
chr4_2	42850000	42851000	0.425275	1.4069	3.35657	1.22315	5.17321	3.46059	3.80554	1.65699	5.12736	7.93342	6.04426
chr4_2	42851000	42852000	0.34739	1.42087	3.02321	0.840399	4.43973	2.97649	3.34953	1.50937	4.19415	6.34875	4.99912
chr4_2	42852000	42853000	0.535302	1.58063	3.40419	1.15169	4.82339	3.72459	3.98631	1.95728	5.69016	7.75102	6.39106
chr4_2	42853000	42854000	0.620295	1.6897	4.49071	1.23833	5.46869	3.83846	4.23745	2.13479	5.59245	8.38457	7.09652
chr4_2	42854000	42855000	0.637294	1.95716	4.29669	1.24224	5.39995	3.97777	4.24172	2.25253	5.52163	7.69413	7.17996
chr4_2	42855000	42856000	0.563118	1.5198	4.19086	1.14827	4.68411	3.33336	3.87668	2.16108	4.6759	7.47622	6.45829
chr4_2	42856000	42857000	0.415385	1.29838	3.64936	0.732963	4.09243	3.03629	3.35769	1.51153	4.39185	6.87335	5.54601
chr4_2	42857000	42858000	0.513667	1.34442	3.6088	0.815436	4.23639	2.83686	3.36741	1.76717	4.4051	6.72485	5.1921
chr4_2	42858000	42859000	0.595879	1.61681	5.33382	1.15855	4.91768	3.46123	4.08933	2.22445	4.72703	7.77524	6.6046
chr4_2	42859000	42860000	0.480906	1.25563	3.74285	0.820331	4.07911	3.10817	3.17225	1.66996	4.51001	6.83582	5.27514
chr4_2	42860000	42861000	0.515831	1.48746	4.22967	0.900602	4.66863	3.37153	3.65431	2.38576	5.0304	7.32772	6.01975
chr4_2	42861000	42862000	0.54272	1.62612	4.91403	0.897176	4.41526	3.5083	3.18003	2.19961	4.88951	7.15097	5.32022
chr4_2	42862000	42863000	0.700961	1.90235	5.43612	1.06408	5.14586	3.76943	3.91361	2.53338	5.28188	7.91567	5.9371
chr4_2	42863000	42864000	0.62524	1.63188	4.81878	0.947835	4.56246	2.96695	3.59483	2.29214	4.61493	7.39753	5.69905
chr4_2	42864000	42865000	0.819643	1.95825	4.72354	1.18889	5.27326	3.55537	3.67997	2.4088	5.40422	8.11703	6.15657
chr4_2	42865000	42866000	1.04773	2.1224	4.99869	1.32496	5.55866	3.64889	4.18691	2.78686	5.12168	7.83819	6.12849
chr4_2	42866000	42867000	0.954395	1.90893	4.56127	1.20407	4.80935	3.19214	3.4576	2.24821	4.1237	6.99884	5.28226
chr4_2	42867000	42868000	0.989629	1.87604	4.36901	1.03985	4.44765	2.76911	3.21385	2.00697	3.87752	6.65826	4.79508
chr4_2	42868000	42869000	1.12376	1.72642	3.89806	1.10177	4.81331	2.64824	2.96466	2.00337	3.65331	6.06063	4.42692
chr4_2	42869000	42870000	1.60282	2.46029	4.52952	1.42114	5.32689	3.08241	3.85996	2.68965	4.50471	7.268	5.47325
chr4_2	42870000	42871000	1.83091	2.73103	4.91403	1.11254	5.62488	3.51085	3.4957	2.57191	4.76453	7.26356	5.13674
chr4_2	42871000	42872000	2.1035	2.64937	5.37615	1.41649	5.39599	3.25257	3.8448	2.66336	4.34223	7.36929	5.09561
chr4_2	42872000	42873000	2.32912	2.64498	4.71119	1.51585	5.08108	3.40588	3.76783	2.98346	4.26308	7.33055	5.75322
chr4_2	42873000	42874000	3.17782	3.16072	5.3303	2.05646	5.81167	3.80856	4.75682	3.7187	4.77627	8.53065	6.84503
chr4_2	42874000	42875000	3.30144	3.46599	5.52784	2.12914	5.99594	3.63267	4.53212	3.80727	5.52655	8.77922	6.98462
chr4_2	42875000	42876000	3.43681	3.23909	6.10285	1.95489	5.54103	3.76975	4.47925	3.7187	4.98192	8.21509	7.02258
chr4_2	42876000	42877000	3.06593	2.98205	5.4132	2.06209	5.01305	3.31046	4.19157	3.75326	4.62818	7.46694	6.71809
chr4_2	42877000	42878000	3.52273	3.44434	5.12216	2.49134	5.23871	3.61454	4.57411	4.11404	4.74294	7.9314	6.88931
chr4_2	42878000	42879000	3.36573	3.19278	4.24025	2.18934	5.10915	3.05473	3.9937	3.57683	4.44714	7.41044	6.03201
chr4_2	42879000	42880000	3.81758	3.4364	5.53137	2.36114	5.36936	3.44596	4.21801	3.68845	4.51608	7.83455	6.46382
chr4_2	42880000	42881000	3.51408	3.45777	5.24563	2.2471	4.84138	3.08463	4.01352	3.56891	4.04265	7.72762	6.15182
chr4_2	42881000	42882000	3.30329	3.36104	4.43074	2.0846	4.45125	3.12057	3.6271	3.27942	3.75027	6.54689	5.08928
chr4_2	42882000	42883000	2.02067	1.93797	2.43408	1.30294	2.3991	1.59798	1.94611	1.87231	2.03193	3.69877	2.7997
chr4_2	42883000	42884000	2.09608	1.67271	2.51875	1.40181	2.67802	1.80345	2.17587	2.03362	2.23986	4.00182	3.21333
chr4_2	42884000	42885000	1.27953	1.08025	1.57686	0.988705	1.62495	1.03881	1.47105	1.3333	1.31498	2.57614	2.00487
chr4_2	42885000	42886000	0.329464	0.293217	0.282213	0.185015	0.354142	0.23219	0.297787	0.250602	0.266632	0.464868	0.461871
chr4_2	42886000	42887000	0.980357	0.915551	1.02302	0.725866	1.25461	0.844155	1.00766	0.886828	0.885491	2.01362	1.41883
chr4_2	42887000	42888000	2.55598	2.52989	3.52413	2.05058	3.38162	2.38743	2.81538	2.53878	2.67351	5.28868	3.83496
chr4_2	42888000	42889000	3.95635	3.70796	5.29502	3.27031	5.52483	3.60817	4.59821	4.22674	4.42442	8.48464	6.72521
chr4_2	42889000	42890000	3.82562	3.70029	5.07983	3.30775	5.45753	3.46377	4.55428	4.47194	4.13469	8.40071	6.91541
chr4_2	42890000	42891000	3.44608	2.96615	4.4378	2.90909	4.55202	3.14825	3.67297	3.57611	3.67603	7.10659	5.94699
chr4_2	42891000	42892000	4.34299	4.10778	6.12049	4.0461	5.94484	3.8076	4.80348	4.55728	4.69257	8.8228	7.46072
chr4_2	42892000	42893000	4.42335	4.14423	5.55254	3.77617	6.24499	3.89762	4.94032	4.75279	4.2396	9.15774	7.37768
chr4_2	42893000	42894000	4.04011	4.06777	5.52432	3.61366	5.45321	3.7583	4.74516	4.31532	3.74572	8.08918	6.55398
chr4_2	42894000	42895000	4.49165	4.08394	5.91941	3.78253	5.64612	3.6527	4.67518	4.48562	3.46849	8.43098	6.77306
chr4_2	42895000	42896000	4.08338	3.61178	5.57723	3.58797	4.93316	3.45423	4.38517	4.08884	2.6008	8.05852	6.29339
chr4_2	42896000	42897000	3.97397	3.70934	5.36557	3.54661	5.02349	3.48604	4.59899	4.21414	2.74358	8.21267	7.21239
chr4_2	42897000	42898000	3.64018	3.47284	4.52246	3.13106	4.24899	2.99557	3.90273	3.8584	2.05579	7.13685	6.12493
chr4_2	42898000	42899000	3.80769	3.6348	4.70237	3.88874	4.97239	3.45995	4.39217	4.43882	2.32091	7.76394	6.77147
chr4_2	42899000	42900000	4.47404	3.88609	5.64426	4.34345	4.99686	3.83655	4.84235	4.6887	2.41332	8.82603	6.98501
chr4_2	42900000	42901000	4.05185	3.67919	5.53843	3.92129	4.45701	3.30664	4.51929	4.13673	1.77136	8.1945	6.58562
chr4_2	42901000	42902000	3.75515	3.60739	4.67415	3.56007	3.85489	3.0541	4.22656	3.89801	1.06198	7.51052	5.61798
chr4_2	42902000	42903000	4.42582	3.94555	5.17508	3.88874	3.31144	3.40207	4.03374	4.08956	0.928666	7.76636	5.21661
chr4_2	42903000	42904000	4.13839	3.82909	6.16635	3.9602	3.85454	3.17814	4.48003	3.87136	1.35134	8.04359	6.11149
chr4_2	42904000	42905000	3.96717	3.71262	4.41663	3.93622	4.31449	3.49812	4.54379	4.33872	1.41875	7.54038	6.85135
chr4_2	42905000	42906000	3.8522	3.72605	5.452	4.29964	4.47536	3.73636	4.94498	4.58428	1.74939	8.06134	7.03879
chr4_2	42906000	42907000	3.7669	3.42105	4.72354	3.88238	4.13742	3.32955	4.31947	4.20838	1.44186	7.37614	6.27718
chr4_2	42907000	42908000	4.18352	3.99817	5.13275	4.26415	4.18168	3.46059	4.63942	4.3452	1.49374	8.20217	6.60104
chr4_2	42908000	42909000	4.30281	4.13957	4.58949	3.93083	3.81027	3.28311	4.24678	4.05211	1.12334	7.62432	5.33999
chr4_2	42909000	42910000	4.0024	3.78935	4.69884	4.03068	3.16497	3.22776	4.40228	3.80799	0.942301	7.24177	5.3827
chr4_2	42910000	42911000	4.5	4.39607	5.5984	4.43057	4.06112	3.93865	5.04334	4.832	1.26802	8.55002	6.73707
chr4_2	42911000	42912000	4.43541	4.20644	5.46788	4.60629	4.09783	3.74971	5.29486	4.83128	1.27105	8.65413	7.47219
chr4_2	42912000	42913000	3.94059	3.69837	5.10805	3.94307	3.25494	3.25512	4.03957	4.3488	1.13773	7.54603	6.04941
chr4_2	42913000	42914000	4.22524	3.74222	5.39026	4.29181	3.4007	3.45487	4.59044	4.40929	1.165	8.28166	6.45908
chr4_2	42914000	42915000	3.74835	3.34432	5.3056	3.99006	3.27438	3.25639	4.34008	4.34448	1.16954	7.5767	6.27085
chr4_2	42915000	42916000	4.25955	4.12614	6.87541	4.76879	3.71633	3.81555	5.12809	4.57276	1.39111	8.61216	7.22148
chr4_2	42916000	42917000	3.68036	3.58054	5.79242	4.17581	3.13473	3.38266	4.50646	4.22062	1.14758	7.82568	6.69871
chr4_2	42917000	42918000	4.05494	3.46983	5.16097	4.25241	2.85617	3.27675	4.59121	4.14357	1.00744	7.8971	6.13245
chr4_2	42918000	42919000	3.79533	3.55642	5.38674	4.07498	2.57545	3.20232	4.31053	4.00098	1.10895	7.55571	5.81689
chr4_2	42919000	42920000	3.88372	3.5082	4.12736	4.03411	2.38758	3.11358	4.36768	3.91385	1.3021	7.44353	6.00749
chr4_2	42920000	42921000	3.87445	3.56903	4.85759	4.17605	3.06563	3.24239	4.23511	4.25591	1.48882	7.8745	6.14589
chr4_2	42921000	42922000	3.26528	3.36433	3.84868	3.80945	2.21051	2.85499	3.94199	3.78387	1.14682	7.00247	5.96715
chr4_2	42922000	42923000	4.21195	3.88855	5.54901	4.64593	2.31488	3.86867	4.80775	4.55764	1.3093	8.36318	6.68369
chr4_2	42923000	42924000	4.0945	4.06147	5.19624	4.58499	1.98521	3.44023	4.76227	4.53459	1.08849	8.45721	6.46896
chr4_2	42924000	42925000	4.06947	3.734	4.89992	4.44085	1.42161	3.2882	4.48858	4.19902	1.16954	7.74538	6.1625
chr4_2	42925000	42926000	3.49986	2.99438	3.76401	3.53315	1.3669	2.6915	3.84169	3.67585	0.808228	6.57836	5.18656
chr4_2	42926000	42927000	4.10347	3.64658	5.63015	4.44697	1.47631	3.10435	4.65691	4.47446	1.02032	8.34745	5.82401
chr4_2	42927000	42928000	3.64141	3.36734	4.38135	3.993	1.25317	2.55982	4.1492	3.98586	0.736268	7.28858	5.20436
chr4_2	42928000	42929000	3.80522	3.32404	4.54363	3.81459	0.921345	2.30918	3.70174	3.88649	0.63325	6.73332	4.54239
chr4_2	42929000	42930000	3.68654	3.68632	5.01281	4.52308	1.02572	2.56713	4.32064	4.00963	0.675669	7.41448	5.24509
chr4_2	42930000	42931000	3.78853	3.42379	4.25083	4.21619	1.22078	2.36262	4.34163	4.04887	0.756719	7.11143	5.01969
chr4_2	42931000	42932000	3.77988	3.80415	5.33029	4.79008	1.21934	2.37884	4.89367	4.44422	0.712028	7.99395	6.31158
chr4_2	42932000	42933000	4.21319	3.53532	5.17508	4.34883	0.97533	2.13297	4.571	4.39777	0.840799	8.04036	6.04308
chr4_2	42933000	42934000	4.00364	3.85457	4.88228	4.73697	1.10417	2.24429	4.86101	4.74199	0.80141	8.12712	6.32067
chr4_2	42934000	42935000	3.91339	3.53039	4.03917	4.4991	0.983968	1.75065	4.33386	4.09136	0.593861	6.88182	5.25141
chr4_2	42935000	42936000	3.81634	3.88636	4.2473	4.32313	0.917747	1.75892	4.36029	4.33224	0.696121	7.05534	5.36055
chr4_2	42936000	42937000	3.67541	3.44352	4.43074	4.31163	0.857283	1.72393	4.42949	4.17741	0.71733	6.51945	4.98647
chr4_2	42937000	42938000	3.81449	3.8828	4.33549	4.63663	0.834249	1.51337	4.51813	4.28687	0.684759	7.03516	4.80457
chr4_2	42938000	42939000	3.04121	3.26704	3.29836	4.01111	0.846486	1.27991	3.88057	4.06904	0.584014	6.12843	4.44907
chr4_2	42939000	42940000	1.99162	2.1435	1.98607	2.67684	0.593116	0.940212	2.71197	2.63564	0.427596	4.00303	2.93889
chr4_2	42940000	42941000	1.76971	2.40055	1.63683	3.10806	0.525455	0.965975	2.79516	2.88552	0.443124	4.51874	2.82026
chr4_2	42941000	42942000	2.09423	2.74912	1.96843	3.35817	0.585918	0.88296	3.39073	3.09579	0.415855	5.10628	3.2505
chr4_2	42942000	42943000	2.22589	2.74419	2.23654	3.83049	0.595995	1.16095	3.68075	3.60132	0.627191	5.95531	3.78157
chr4_2	42943000	42944000	2.1647	3.39749	2.63164	4.25583	0.850805	1.32698	4.43766	4.32072	0.827922	6.66028	4.45658
chr4_2	42944000	42945000	2.17768	3.22265	2.7798	4.50546	0.947977	1.25415	4.32297	4.10396	0.729829	6.96333	4.43207
chr4_2	42945000	42946000	1.80309	3.31253	1.96843	4.12197	0.846486	1.06426	4.22345	3.95346	0.669609	6.2515	3.75152
chr4_2	42946000	42947000	1.58489	2.9963	1.91905	4.15085	0.601754	0.996828	4.36574	3.71222	0.543868	6.34996	3.30902
chr4_2	42947000	42948000	1.30611	3.15085	1.77794	4.42225	0.588797	0.828887	4.33619	3.78711	0.559775	6.16595	2.63994
chr4_2	42948000	42949000	1.01126	2.7694	1.13238	4.32289	0.653219	0.827616	4.0419	3.73886	0.55826	5.16358	2.21247
chr4_2	42949000	42950000	1.14169	3.21553	1.43929	4.83682	0.76011	1.15268	4.41394	4.4345	0.580984	5.54533	2.30145
chr4_2	42950000	42951000	0.783173	2.34464	1.19588	3.78449	0.725559	0.650769	3.46149	3.30103	0.440094	4.06356	1.71778
chr4_2	42951000	42952000	0.95625	2.84695	1.24879	4.64373	0.754351	1.07189	4.02752	3.97434	0.672639	4.55304	2.16858
chr4_2	42952000	42953000	0.963049	2.96889	1.27349	4.44868	1.02068	0.900771	4.4812	3.85048	0.650672	4.42028	1.94635
chr4_2	42953000	42954000	0.53283	1.89303	1.28054	3.15064	0.580879	0.552168	2.98021	2.58955	0.334047	2.80938	1.10644
chr4_2	42954000	42955000	0.824588	2.33423	1.83438	4.2529	0.658618	0.94212	3.96532	3.06771	0.670367	3.10235	1.72174
chr4_2	42955000	42956000	0.652747	2.39452	1.35462	4.42519	0.691009	0.797081	3.91322	3.21677	0.524931	2.70729	1.36822
chr4_2	42956000	42957000	0.51614	1.89385	0.634979	3.8398	0.495943	0.538809	3.34447	2.57191	0.39616	1.73276	0.995713
chr4_2	42957000	42958000	0.247871	1.60886	0.486817	4.02579	0.328949	0.334609	2.47016	2.03434	0.34238	1.07097	0.461871
chr4_2	42958000	42959000	0.378297	1.84974	0.874859	4.3897	0.438359	0.430029	2.81071	2.46281	0.443881	1.12101	0.729187
chr4_2	42959000	42960000	0.485233	1.90071	1.26643	4.49004	0.670135	0.699116	3.36002	3.12316	0.534778	1.44222	1.10723
chr4_2	42960000	42961000	0.461126	1.87741	0.987745	4.35201	0.657178	0.667309	3.10539	2.5341	0.530234	1.28484	1.09536
chr4_2	42961000	42962000	0.416312	1.66175	0.94894	4.37037	0.635585	0.631685	2.75551	2.59099	0.406008	1.02497	0.98464
chr4_2	42962000	42963000	0.568681	1.65133	0.973634	4.05711	0.624068	0.715019	2.62877	2.50818	0.515842	1.2574	1.09141
chr4_2	42963000	42964000	0.447527	1.45622	0.867804	3.74753	0.648541	0.52545	2.17315	2.10491	0.465091	0.938613	0.748959
chr4_2	42964000	42965000	0.471016	1.59762	1.07241	3.90587	0.660058	0.597969	2.53314	2.36199	0.354499	1.04918	0.992549
chr4_2	42965000	42966000	0.398077	1.64969	0.959523	4.49126	0.620469	0.606239	2.41457	2.52474	0.539323	0.999143	0.634282
chr4_2	42966000	42967000	0.547047	1.47211	1.17118	4.00401	0.914866	0.767818	2.55257	2.46533	0.665064	1.34214	1.0661
chr4_2	42967000	42968000	0.417857	1.61352	1.23115	4.41099	0.711163	0.788811	2.29911	2.5449	0.457516	1.03708	0.941932
chr4_2	42968000	42969000	0.493887	1.44745	0.857221	4.44281	0.715482	0.779905	2.31777	2.62051	0.559775	1.08711	0.91267
chr4_2	42969000	42970000	0.483379	1.71053	1.0336	4.46239	0.93934	0.799625	2.48493	2.50386	0.577197	1.13715	0.935606
chr4_2	42970000	42971000	0.417239	1.45677	1.21704	4.10851	0.921345	0.791356	2.44761	2.7505	0.684001	1.29695	1.23298
chr4_2	42971000	42972000	0.443819	1.54172	1.03713	3.78571	0.822012	0.741737	2.40873	2.29322	0.56129	0.91198	0.942724
chr4_2	42972000	42973000	0.434547	1.5905	0.885442	4.09333	0.762989	0.67367	2.22757	2.2727	0.449184	1.01044	0.952214
chr4_2	42973000	42974000	0.179258	0.742634	0.546787	2.21455	0.347664	0.345423	1.15033	1.15795	0.251482	0.485851	0.516442
chr4_2	42974000	42975000	0.299794	0.796894	0.606757	2.22703	0.454194	0.423032	1.24052	1.31638	0.243908	0.494729	0.583667
chr4_2	42975000	42976000	0.417239	1.33126	1.19235	3.714	0.581599	0.470106	2.02931	2.10635	0.436307	0.836924	0.987804
chr4_2	42976000	42977000	0.392514	1.41292	0.846638	4.63027	0.834969	0.734103	2.24118	2.48441	0.621888	1.04434	0.963287
chr4_2	42977000	42978000	0.391896	1.1926	0.821945	4.2015	0.68813	0.649497	2.12611	2.30546	0.443124	0.882926	1.08429
chr4_2	42978000	42979000	0.285577	0.928978	0.490345	4.06103	0.378615	0.586519	1.87303	1.87051	0.396918	0.681968	0.560335
chr4_2	42979000	42980000	0.270742	1.06216	1.02126	4.15623	0.570083	0.62596	1.84582	2.1366	0.459031	0.732005	0.770312
chr4_2	42980000	42981000	0.325137	1.19205	0.797251	3.95531	0.654299	0.513363	2.03086	2.08259	0.358287	0.617403	0.824883
chr4_2	42981000	42982000	0.254052	1.03585	0.596174	4.00401	0.552807	0.580158	1.78439	1.82046	0.354499	0.595612	0.668289
chr4_2	42982000	42983000	0.329464	0.980222	0.93483	3.58038	0.609671	0.45293	1.68098	1.90292	0.377981	0.669862	0.762008
chr4_2	42983000	42984000	0.406731	1.24083	1.01949	4.23405	0.719801	0.684484	2.10317	2.23885	0.510539	0.906331	0.964869
chr4_2	42984000	42985000	0.30103	1.23042	0.730226	4.68974	0.865201	0.743645	2.02464	2.49089	0.507509	0.883733	0.984641
chr4_2	42985000	42986000	0.266415	0.959122	0.790196	3.7512	0.513938	0.529903	1.81938	2.01201	0.388964	0.652914	0.828838
chr4_2	42986000	42987000	0.38386	1.22713	0.76903	3.7233	0.679492	0.619598	2.05691	2.13083	0.48933	0.830467	0.953796
chr4_2	42987000	42988000	0.252198	0.940213	1.04066	3.68929	0.624787	0.519088	1.56047	1.67752	0.402978	0.515713	0.725232
chr4_2	42988000	42989000	0.289286	0.849508	0.575009	3.43942	0.587358	0.482192	1.56358	1.73837	0.347682	0.576242	0.662753
chr4_2	42989000	42990000	0.257143	0.860469	0.6632	3.61	0.593116	0.541353	1.6701	1.85287	0.436307	0.563329	0.755286
chr4_2	42990000	42991000	0.174313	0.649737	0.398626	2.77425	0.279283	0.335881	1.31166	1.24761	0.271177	0.370441	0.49746
chr4_2	42991000	42992000	0.339354	0.932266	0.684366	3.27007	0.534812	0.502549	1.53248	1.83882	0.47418	0.708601	0.626373
chr4_2	42992000	42993000	0.377679	0.947064	0.899553	3.69638	0.726999	0.662856	2.11872	2.03578	0.49236	0.797378	0.96566
chr4_2	42993000	42994000	0.375824	0.91144	0.945413	3.59703	0.764789	0.556621	1.7704	1.98897	0.510539	0.847415	0.772686
chr4_2	42994000	42995000	0.166277	0.602329	0.529149	2.47861	0.32535	0.328247	1.1064	1.26201	0.184824	0.39546	0.459498
chr4_2	42995000	42996000	0.207692	0.710298	0.469179	2.71062	0.393731	0.386136	1.36453	1.46364	0.347682	0.546381	0.516441
chr4_2	42996000	42997000	0.165041	0.628636	0.548551	2.36555	0.493064	0.394405	1.29495	1.60011	0.303748	0.481816	0.545704
chr4_2	42997000	42998000	0.172459	0.475724	0.440958	1.72779	0.43476	0.325066	0.913578	1.12051	0.317383	0.302648	0.437354
chr4_2	42998000	42999000	0.0828297	0.281434	0.21166	0.835993	0.149718	0.133589	0.414414	0.608501	0.124984	0.169483	0.149475
chr4_2	42999000	43000000	0.275069	0.733865	0.800779	2.3467	0.546329	0.499368	1.24635	1.67932	0.409037	0.633544	0.688061
chr4_2	43000000	43001000	0.311538	0.827037	0.666728	2.41107	0.560725	0.708657	1.42596	1.71172	0.395024	0.728777	0.715742
chr4_2	43001000	43002000	0.0729396	0.244439	0.10583	0.670068	0.118047	0.153945	0.397309	0.562413	0.140891	0.158991	0.191392
chr4_2	43002000	43003000	0.130426	0.438456	0.282213	1.26965	0.36278	0.277992	0.783733	0.805814	0.352227	0.300227	0.33454
chr4_2	43003000	43004000	0.261779	0.665357	0.589119	2.20599	0.706125	0.632321	1.28756	1.52593	0.465848	0.556066	0.581293
chr4_2	43004000	43005000	0.244162	0.500936	0.592647	2.05817	0.516097	0.442116	0.941568	1.22636	0.385556	0.49715	0.438936
chr4_2	43005000	43006000	0.250343	0.618223	0.836055	1.97937	0.539851	0.458019	1.01777	1.50433	0.253755	0.465675	0.597111
chr4_2	43006000	43007000	0.305357	0.70701	0.645562	1.99552	0.575841	0.522269	1.02632	1.31278	0.364346	0.45599	0.611346
chr4_2	43007000	43008000	0.293613	0.620963	0.666728	2.02733	0.669415	0.539445	1.09007	1.25589	0.390858	0.466482	0.544913
chr4_2	43008000	43009000	0.187912	0.534916	0.483289	1.95783	0.492344	0.490462	0.891419	1.09386	0.40828	0.544767	0.526723
chr4_2	43009000	43010000	0.15206	0.53108	0.299851	1.91109	0.432601	0.476467	0.831161	1.01969	0.370406	0.418865	0.317932
chr4_2	43010000	43011000	0.131662	0.348024	0.483289	1.68741	0.321031	0.394724	0.87237	1.04561	0.250725	0.431778	0.359057
chr4_2	43011000	43012000	0.229327	0.622607	0.691421	1.89861	0.531213	0.518452	1.1204	1.3063	0.268904	0.627087	0.622419
chr4_2	43012000	43013000	0.312775	0.746471	0.596174	2.19204	0.556406	0.537536	1.14061	1.30774	0.343137	0.607718	0.655635
chr4_2	43013000	43014000	0.189766	0.562868	0.546787	1.99992	0.457074	0.603695	0.8817	1.39991	0.322685	0.412409	0.6327
chr4_2	43014000	43015000	0.191003	0.684539	0.712587	2.48645	0.510339	0.524177	0.981999	1.21196	0.381011	0.547995	0.528304
chr4_2	43015000	43016000	0.231181	0.588627	0.388043	2.43505	0.551368	0.573796	1.18104	1.4748	0.326472	0.533468	0.598692
chr4_2	43016000	43017000	0.176786	0.566704	0.500928	2.43554	0.646381	0.50573	0.796173	1.14139	0.374951	0.560908	0.419164
chr4_2	43017000	43018000	0.184821	0.452706	0.462124	2.09684	0.418924	0.35242	0.926796	1.04489	0.384798	0.443077	0.46108
chr4_2	43018000	43019000	0.165041	0.583146	0.412736	2.18592	0.637744	0.445933	0.996772	1.26381	0.387828	0.549609	0.46978
chr4_2	43019000	43020000	0.150206	0.591367	0.592647	2.25444	0.549208	0.394405	0.951676	1.17164	0.337077	0.547188	0.443681
chr4_2	43020000	43021000	0.201511	0.742635	0.610285	2.09635	0.444117	0.388044	0.919798	1.24221	0.402978	0.51087	0.499833
chr4_2	43021000	43022000	0.191621	0.670289	0.638506	2.25689	0.510339	0.426849	0.950121	1.35238	0.377223	0.617403	0.447635
chr4_2	43022000	43023000	0.169368	0.595752	0.409209	2.03859	0.405968	0.442752	1.0201	1.24725	0.382526	0.503607	0.492715
chr4_2	43023000	43024000	0.220673	0.665357	0.666728	2.25567	0.65358	0.440207	0.952454	1.28181	0.530991	0.606104	0.556776
chr4_2	43024000	43025000	0.136607	0.462571	0.529149	1.81907	0.32607	0.326339	0.798506	0.926075	0.328745	0.463657	0.449217
chr4_2	43025000	43026000	0.155151	0.52231	0.596174	1.96419	0.477948	0.347967	0.757686	1.14283	0.343137	0.377705	0.423909
chr4_2	43026000	43027000	0.165659	0.566704	0.500928	1.92993	0.420364	0.339698	0.857597	1.09746	0.340107	0.389004	0.46978
chr4_2	43027000	43028000	0.221291	0.523955	0.589119	1.96909	0.516817	0.430029	0.9128	1.17452	0.429489	0.511677	0.521978
chr4_2	43028000	43029000	0.108173	0.4686	0.359821	1.79582	0.296558	0.295168	0.721532	1.12555	0.338592	0.432585	0.457126
chr4_2	43029000	43030000	0.183585	0.462023	0.592647	1.98035	0.513218	0.407764	0.90969	1.16875	0.325715	0.427743	0.589993
chr4_2	43030000	43031000	0.123626	0.39598	0.550315	1.53176	0.302316	0.206745	0.621233	0.819496	0.222698	0.376091	0.322677
chr4_2	43031000	43032000	0.215728	0.417629	0.380987	1.81442	0.422523	0.3327	0.849044	0.973602	0.315868	0.472131	0.446844
chr4_2	43032000	43033000	0.144025	0.371591	0.303379	1.68178	0.280003	0.246822	0.664773	0.887188	0.206791	0.38739	0.35273
chr4_2	43033000	43034000	0.177404	0.567252	0.455068	2.08705	0.586638	0.442752	0.847489	1.2098	0.344652	0.460832	0.435772
chr4_2	43034000	43035000	0.197802	0.671385	0.578536	2.01877	0.551368	0.488872	0.921352	1.19828	0.387828	0.435814	0.603833
chr4_2	43035000	43036000	0.226236	0.589997	0.43743	2.15998	0.436919	0.431938	0.957119	1.12339	0.451456	0.462447	0.400974
chr4_2	43036000	43037000	0.244162	0.602329	0.970106	2.2378	0.501701	0.437027	1.13439	1.30414	0.345409	0.539118	0.725628
chr4_2	43037000	43038000	0.172459	0.434071	0.380987	2.0244	0.346944	0.365143	0.732417	1.15867	0.209821	0.397882	0.457917
chr4_2	43038000	43039000	0.130426	0.416533	0.55737	2.03272	0.348384	0.349876	0.859152	1.17019	0.253755	0.308298	0.439726
chr4_2	43039000	43040000	0.194093	0.4686	0.465651	2.07726	0.39661	0.386136	1.02398	1.38479	0.265117	0.498764	0.44289
chr4_2	43040000	43041000	0.242308	0.682347	0.656145	2.49256	0.716922	0.548351	1.30661	1.58426	0.459788	0.654527	0.568639
chr4_2	43041000	43042000	0.219437	0.56506	0.500928	2.06698	0.552087	0.340334	1.15927	1.35455	0.394645	0.671476	0.607392
chr4_2	43042000	43043000	0.172459	0.590271	0.388043	2.02342	0.47219	0.414762	0.953231	1.32646	0.34238	0.53024	0.508533
chr4_2	43043000	43044000	0.101992	0.388033	0.462123	1.89861	0.649261	0.335881	0.810946	1.16731	0.337835	0.527012	0.420746
chr4_2	43044000	43045000	0.12239	0.361178	0.158745	1.70062	0.384374	0.327611	0.688876	0.996646	0.268904	0.454376	0.239635
chr4_2	43045000	43046000	0.0908654	0.344188	0.253991	1.65388	0.344065	0.356237	0.777513	0.90231	0.280267	0.286507	0.257825
chr4_2	43046000	43047000	0.228709	0.520118	0.60323	1.73317	0.537692	0.445297	0.882478	1.11547	0.344652	0.589155	0.49746
chr4_2	43047000	43048000	0.266415	0.622059	0.687894	2.08729	0.704685	0.533083	1.29845	1.50937	0.474938	0.64565	0.571012
chr4_2	43048000	43049000	0.116209	0.529435	0.370404	1.63136	0.47147	0.291987	0.914355	1.11979	0.299961	0.46164	0.454753
chr4_2	43049000	43050000	0.141552	0.389678	0.324545	1.35237	0.411006	0.305346	0.76896	0.895109	0.244665	0.430971	0.358266
chr4_2	43050000	43051000	0.222527	0.634665	0.687894	1.72681	0.700366	0.47265	1.17988	1.21916	0.428732	0.611753	0.66908
chr4_2	43051000	43052000	0.242308	0.557935	0.462123	1.57263	0.54201	0.406492	0.988997	1.18388	0.407523	0.426936	0.635864
chr4_2	43052000	43053000	0.187294	0.538204	0.596174	1.63724	0.54273	0.398858	1.15616	1.32502	0.318898	0.484237	0.607392
chr4_2	43053000	43054000	0.154533	0.338707	0.412736	1.16785	0.346944	0.283082	0.830384	1.06722	0.302991	0.381337	0.565476
chr4_2	43054000	43055000	0.276923	0.347476	0.567953	1.31272	0.516817	0.318069	1.15538	1.13275	0.381768	0.46971	0.594738
chr4_2	43055000	43056000	0.232418	0.51957	0.582064	1.47327	0.504221	0.323794	0.941568	1.26741	0.311323	0.505221	0.478479
chr4_2	43056000	43057000	0.13228	0.315688	0.296323	1.19819	0.276403	0.26018	0.784511	0.948398	0.212093	0.392232	0.351149
chr4_2	43057000	43058000	0.106937	0.284996	0.190494	0.854594	0.256969	0.188933	0.546592	0.668631	0.146193	0.227591	0.240426
chr4_2	43058000	43059000	0.153297	0.356793	0.239881	1.02003	0.299437	0.266542	0.833882	0.861263	0.196944	0.305876	0.351149
chr4_2	43059000	43060000	0.174313	0.363918	0.395098	1.26525	0.342625	0.323794	0.862262	1.12915	0.247695	0.420479	0.468198
chr4_2	43060000	43061000	0.181731	0.436812	0.691422	1.5878	0.449876	0.317433	1.11495	1.5425	0.393888	0.456797	0.427863
chr4_2	43061000	43062000	0.162569	0.431331	0.448013	1.47131	0.333268	0.260817	0.971114	1.19396	0.443881	0.481413	0.446054
chr4_2	43062000	43063000	0.0772665	0.302535	0.479762	1.1282	0.272085	0.241732	0.765073	1.09746	0.219668	0.363178	0.28946
chr4_2	43063000	43064000	0.227472	0.418725	0.507983	1.49407	0.50818	0.375321	1.09085	1.50721	0.327988	0.379319	0.423909
chr4_2	43064000	43065000	0.193475	0.351861	0.419791	1.43142	0.518977	0.292623	0.807836	1.37687	0.443881	0.470517	0.430236
chr4_2	43065000	43066000	0.17864	0.383649	0.60323	1.45761	0.639183	0.457383	0.954786	1.5569	0.556745	0.660177	0.419955
chr4_2	43066000	43067000	0.177404	0.444485	0.423319	1.27063	0.555687	0.326339	0.786843	1.47192	0.348439	0.40111	0.443681
chr4_2	43067000	43068000	0.176168	0.339803	0.493872	1.15316	0.380055	0.250002	0.684989	1.38695	0.278752	0.34058	0.408882
chr4_2	43068000	43069000	0.130426	0.34638	0.310434	1.06506	0.344065	0.260181	0.569917	1.4244	0.23406	0.32686	0.326631
chr4_2	43069000	43070000	0.167514	0.333226	0.37746	1.38174	0.418204	0.341606	0.650778	1.52845	0.298446	0.335738	0.34324
chr4_2	43070000	43071000	0.101374	0.320073	0.356294	1.26329	0.389412	0.342242	0.546592	1.27101	0.387071	0.355914	0.404137
chr4_2	43071000	43072000	0.173695	0.374332	0.440958	1.26916	0.421444	0.26527	0.576137	1.31206	0.335562	0.404338	0.393065
chr4_2	43072000	43073000	0.215728	0.456542	0.536204	1.51389	0.493784	0.343514	0.690431	1.29694	0.345409	0.429357	0.472943
chr4_2	43073000	43074000	0.191621	0.365014	0.659672	1.32496	0.477228	0.356237	0.59713	1.10826	0.23406	0.38174	0.488761
chr4_2	43074000	43075000	0.144025	0.386389	0.539732	1.09638	0.359181	0.244913	0.556699	0.949838	0.219668	0.347037	0.466616
chr4_2	43075000	43076000	0.0513049	0.152911	0.201076	0.606927	0.197945	0.138678	0.178439	0.377343	0.101502	0.142043	0.173993
chr4_2	43076000	43077000	0.0222527	0.0137018	0.0493871	0.0416039	0.0057584	0.0356237	0.0450958	0.0208835	0.0204519	0.00968475	0.037962
chr4_2	43077000	43078000	0.0210165	0.015894	0	0.0303464	0.0050386	0.00763365	0.0132177	0.0266444	0.031814	0.0217907	0.018981
chr4_2	43078000	43079000	0.195948	0.366111	0.744336	1.21973	0.419644	0.264633	0.664774	0.826698	0.296931	0.384969	0.413628
chr4_2	43079000	43080000	0.167514	0.477643	0.567953	1.5692	0.429721	0.309799	0.717644	0.825257	0.31511	0.479395	0.517232
chr4_2	43080000	43081000	0.152679	0.328294	0.444485	1.19819	0.25265	0.281173	0.482058	0.704277	0.252997	0.300227	0.402555
chr4_2	43081000	43082000	0.129808	0.248824	0.289268	1.10471	0.264167	0.229646	0.380204	0.510565	0.250725	0.311526	0.283133
chr4_2	43082000	43083000	0.108791	0.265814	0.169327	1.18596	0.243293	0.218832	0.415192	0.477439	0.283296	0.219521	0.326631
chr4_2	43083000	43084000	0.155769	0.395158	0.430375	1.56382	0.585918	0.372141	0.735527	0.741003	0.392373	0.434199	0.46978
chr4_2	43084000	43085000	0.159478	0.396802	0.624396	1.26574	0.482987	0.414762	0.76274	0.805094	0.382526	0.503607	0.392274
chr4_2	43085000	43086000	0.147115	0.26965	0.342183	1.07876	0.428282	0.269723	0.461065	0.564574	0.310566	0.401917	0.467407
chr4_2	43086000	43087000	0.110646	0.24992	0.22577	0.73027	0.315273	0.131044	0.380981	0.388865	0.134073	0.209029	0.257825
chr4_2	43087000	43088000	0.226854	0.436812	0.532677	1.5041	0.474349	0.361326	0.924463	0.688434	0.289356	0.473745	0.535818
chr4_2	43088000	43089000	0.225	0.407216	0.518566	1.36559	0.394451	0.351148	0.729307	0.72444	0.412067	0.459218	0.425491
chr4_2	43089000	43090000	0.165041	0.261977	0.412736	1.00486	0.300157	0.227101	0.506938	0.490401	0.287084	0.301841	0.257034
chr4_2	43090000	43091000	0.220055	0.429687	0.567953	1.20211	0.407408	0.312344	0.605682	0.596979	0.286326	0.418865	0.431818
chr4_2	43091000	43092000	0.194711	0.308015	0.363349	1.08855	0.462832	0.321886	0.496831	0.548011	0.371164	0.39546	0.507742
chr4_2	43092000	43093000	0.164423	0.339803	0.328072	1.08709	0.425403	0.269086	0.570694	0.589778	0.329502	0.363985	0.465825
chr4_2	43093000	43094000	0.213255	0.365014	0.55737	1.03618	0.346224	0.260181	0.548924	0.581496	0.306778	0.31879	0.297369
chr4_2	43094000	43095000	0.167514	0.387485	0.4974	1.03618	0.305196	0.311708	0.621233	0.619303	0.293901	0.423708	0.398601
chr4_2	43095000	43096000	0.241071	0.396254	0.853694	1.35482	0.443398	0.426212	0.636005	0.632265	0.364346	0.547188	0.408092
chr4_2	43096000	43097000	0.224382	0.50532	0.536204	1.26035	0.590237	0.336517	0.720754	0.699236	0.278751	0.439849	0.463453
chr4_2	43097000	43098000	0.107555	0.296506	0.380987	1.01171	0.403089	0.203564	0.43463	0.517766	0.2583	0.401917	0.363803
chr4_2	43098000	43099000	0.155769	0.367207	0.469179	1.11498	0.564324	0.270995	0.543481	0.524967	0.34238	0.468096	0.280761
chr4_2	43099000	43100000	0.153297	0.299246	0.246936	1.02737	0.462113	0.29644	0.429965	0.552332	0.373436	0.455183	0.287879
chr4_2	43100000	43101000	0.0995192	0.251564	0.310434	0.919691	0.43548	0.288807	0.391089	0.467358	0.301476	0.434199	0.280761
chr4_2	43101000	43102000	0.0624313	0.195661	0.246936	0.814457	0.220979	0.143767	0.237919	0.336296	0.160585	0.192888	0.155012
chr4_2	43102000	43103000	0.144025	0.247179	0.352766	0.943674	0.32463	0.215651	0.357656	0.416229	0.277994	0.270366	0.267316
chr4_2	43103000	43104000	0.113736	0.253208	0.345711	0.902071	0.257688	0.193386	0.496053	0.3615	0.208306	0.254224	0.314768
chr4_2	43104000	43105000	0.101374	0.314592	0.412736	0.966679	0.412446	0.302166	0.427632	0.455836	0.198459	0.364792	0.37092
chr4_2	43105000	43106000	0.123626	0.256497	0.289268	0.882247	0.539851	0.339062	0.394977	0.443594	0.385556	0.509256	0.330586
chr4_2	43106000	43107000	0.130426	0.289929	0.440958	0.977203	0.365659	0.257636	0.615013	0.448994	0.26133	0.317175	0.421536
chr4_2	43107000	43108000	0.170604	0.392966	0.518566	1.01416	0.378615	0.332064	0.623565	0.491842	0.278751	0.421286	0.416
chr4_2	43108000	43109000	0.139698	0.325553	0.448013	1.00241	0.358461	0.342878	0.370096	0.413349	0.299961	0.437428	0.252289
chr4_2	43109000	43110000	0.129808	0.375976	0.430374	0.907699	0.372857	0.309799	0.396532	0.438553	0.361316	0.434199	0.313187
chr4_2	43110000	43111000	0.212019	0.280612	0.27163	0.873192	0.271365	0.326657	0.46573	0.335576	0.201867	0.280857	0.310814
chr4_2	43111000	43112000	0.145261	0.321169	0.532677	0.855327	0.256249	0.204837	0.362321	0.347818	0.203004	0.259067	0.282342
chr4_2	43112000	43113000	0.127335	0.294861	0.282213	0.768693	0.355582	0.253183	0.391867	0.324774	0.271934	0.351072	0.232517
chr4_2	43113000	43114000	0.119918	0.390774	0.423319	0.979895	0.618309	0.476467	0.496831	0.459436	0.543868	0.489887	0.339285
chr4_2	43114000	43115000	0.137225	0.338159	0.500928	0.954932	0.422523	0.442752	0.468063	0.521366	0.374951	0.577049	0.326631
chr4_2	43115000	43116000	0.169368	0.32939	0.292796	1.0587	0.36134	0.371505	0.552034	0.538649	0.297688	0.443077	0.355894
chr4_2	43116000	43117000	0.133516	0.277871	0.37746	0.937311	0.32463	0.3327	0.369319	0.326214	0.320413	0.337352	0.389901
chr4_2	43117000	43118000	0.051923	0.157844	0.091719	0.457643	0.188588	0.179391	0.222369	0.23908	0.205276	0.124288	0.110723
chr4_2	43118000	43119000	0.136607	0.228545	0.430375	0.786069	0.493784	0.344787	0.266687	0.367261	0.291629	0.349458	0.207209
chr4_2	43119000	43120000	0.127335	0.17319	0.218715	0.61329	0.32535	0.289443	0.340551	0.30029	0.235575	0.307491	0.207605
chr4_2	43120000	43121000	0.174931	0.370495	0.462123	0.998004	0.508899	0.395042	0.552812	0.469518	0.310566	0.566558	0.359848
chr4_2	43121000	43122000	0.206456	0.407216	0.800779	1.09516	0.392292	0.291987	0.574582	0.54153	0.244665	0.400303	0.420746
chr4_2	43122000	43123000	0.149588	0.287737	0.60323	0.998494	0.246892	0.30471	0.525599	0.442873	0.193157	0.330895	0.428654
chr4_2	43123000	43124000	0.182349	0.367755	0.511511	1.10715	0.408847	0.372777	0.548924	0.516326	0.303748	0.322825	0.432213
chr4_2	43124000	43125000	0.154533	0.362274	0.507983	0.96154	0.430441	0.26018	0.559032	0.465197	0.213608	0.37367	0.49746
chr4_2	43125000	43126000	0.222527	0.34638	0.296323	0.969615	0.494504	0.290715	0.496831	0.464477	0.230273	0.411602	0.373293
chr4_2	43126000	43127000	0.101992	0.211555	0.176383	0.70433	0.395171	0.288807	0.307118	0.358619	0.282539	0.247768	0.268897
chr4_2	43127000	43128000	0.127953	0.284448	0.43743	0.976223	0.368538	0.315524	0.363099	0.426311	0.293901	0.400303	0.34324
chr4_2	43128000	43129000	0.107555	0.281708	0.419792	0.835015	0.404528	0.344151	0.440072	0.318293	0.365104	0.389004	0.310023
chr4_2	43129000	43130000	0.127953	0.242247	0.306906	0.752297	0.312394	0.304074	0.365431	0.365101	0.265874	0.363985	0.324259
chr4_2	43130000	43131000	0.123626	0.239506	0.698477	0.998983	0.415325	0.366415	0.46262	0.379503	0.373436	0.443884	0.332958
chr4_2	43131000	43132000	0.119299	0.287737	0.493872	0.942695	0.301596	0.257636	0.4253	0.334856	0.332532	0.325246	0.288669
chr4_2	43132000	43133000	0.0599588	0.137566	0.116413	0.437086	0.172752	0.108144	0.230921	0.185791	0.128013	0.209029	0.0980685
chr4_2	43133000	43134000	0.124244	0.286092	0.530913	0.939759	0.309514	0.242369	0.44085	0.307491	0.271934	0.456797	0.314768
chr4_2	43134000	43135000	0.116827	0.229093	0.366877	1.13946	0.391572	0.267178	0.445515	0.36006	0.228758	0.371249	0.363803
chr4_2	43135000	43136000	0.116209	0.245535	0.419792	1.15316	0.318872	0.181936	0.329666	0.327654	0.221183	0.250189	0.259407
chr4_2	43136000	43137000	0.181731	0.365562	0.440958	1.38492	0.424683	0.336517	0.492166	0.427031	0.263602	0.462447	0.349567
chr4_2	43137000	43138000	0.0840659	0.312948	0.546787	1.21875	0.384374	0.243005	0.435407	0.386704	0.293144	0.31314	0.413628
chr4_2	43138000	43139000	0.0989011	0.242795	0.324545	0.791943	0.206583	0.173666	0.237919	0.191552	0.123468	0.139622	0.192183
chr4_2	43139000	43140000	0.157624	0.357341	0.476234	1.2026	0.351263	0.220422	0.479725	0.437833	0.297688	0.372863	0.378829
chr4_2	43140000	43141000	0.144025	0.270198	0.423319	1.32349	0.412446	0.282127	0.570694	0.573215	0.257542	0.418058	0.327422
chr4_2	43141000	43142000	0.134135	0.280612	0.352766	1.17176	0.32679	0.29644	0.447847	0.414789	0.33026	0.413216	0.295787
chr4_2	43142000	43143000	0.135371	0.243891	0.380987	1.11425	0.368538	0.24046	0.338218	0.349258	0.181037	0.272787	0.335331
chr4_2	43143000	43144000	0.215728	0.362822	0.553843	1.45711	0.557126	0.369596	0.589355	0.501923	0.318898	0.407566	0.457917
chr4_2	43144000	43145000	0.10261	0.373784	0.536204	1.35898	0.515378	0.407446	0.582357	0.469518	0.349954	0.379319	0.499833
chr4_2	43145000	43146000	0.114354	0.237862	0.585592	1.09198	0.431881	0.23219	0.424522	0.401467	0.205276	0.305876	0.310814
chr4_2	43146000	43147000	0.143407	0.292669	0.278685	1.18889	0.310954	0.241733	0.47195	0.432792	0.203004	0.311526	0.373293
chr4_2	43147000	43148000	0.114973	0.254304	0.349238	1.33867	0.328949	0.263361	0.485168	0.394626	0.262087	0.251803	0.37962
chr4_2	43148000	43149000	0.093956	0.316784	0.490345	1.14998	0.422523	0.331428	0.489056	0.550891	0.259057	0.337352	0.301323
chr4_2	43149000	43150000	0.147115	0.175382	0.324545	1.10813	0.321751	0.262725	0.433852	0.383104	0.215881	0.345423	0.286297
MultiBigWig Summary Output for Fig 3k, i																	Fig 3j
#'chr'	'start'	'end'	's2_rmvdups_CENPA.bw'	's5_rmvdups_CENPA.bw'	's7_rmvdups_CENPA.bw'	's8_rmvdups_CENPA.bw'	's9_rmvdups_CENPA.bw'	's10_rmvdups_CENPA.bw'	's11_rmvdups_CENPA.bw'	's12_rmvdups_CENPA.bw'	's13_rmvdups_CENPA.bw'	's14_rmvdups_CENPA.bw'	's15_rmvdups_CENPA.bw'				clone	start	end	width	center	delta
chr4_2	42650000	42651000	0.0695175	0.268911	0.140775	0.26262	0.0943083	0.0471022	0.174039	0.201333	0.0966866	0.243359	0.167159				Day 0	42868570	42958101	89531	4.29133e+07	0
chr4_2	42651000	42652000	0.0938486	0.343956	0.149243	0.290903	0.19743	0.0926685	0.220896	0.19962	0.206558	0.2894	0.195135				Suv39H1/H2/SUZ12 EP	42806567	42958903	152336	42882735	-30600.5
chr4_2	42652000	42653000	0.0903727	0.246241	0.158769	0.242419	0.172752	0.0870367	0.196631	0.247169	0.0914128	0.23596	0.193736				1.1	42812179	42957300	145121	4.28847e+07	-28596
chr4_2	42653000	42654000	0.054745	0.345519	0.258264	0.345447	0.34991	0.185337	0.413343	0.40952	0.344556	0.295156	0.362294				1.2	42802825	42939393	136568	42871109	-42226.5
chr4_2	42654000	42655000	0.0382346	0.38226	0.239212	0.341407	0.193905	0.172025	0.374017	0.337554	0.227653	0.260625	0.410553				1.3	42807369	42940195	132826	42873782	-39553.5
chr4_2	42655000	42656000	0.0886347	0.340047	0.191581	0.242419	0.193023	0.166906	0.299549	0.273299	0.155578	0.240071	0.276266				2.1	42809774	42957567	147793	4.28837e+07	-29665
chr4_2	42656000	42657000	0.056483	0.347864	0.153477	0.353527	0.134852	0.173049	0.205835	0.324275	0.130966	0.168543	0.26018				2.2	42776367	42927901	151534	42852134	-61201.5
chr4_2	42657000	42658000	0.0547451	0.284545	0.133366	0.227268	0.149836	0.125947	0.239304	0.130224	0.0958075	0.117569	0.322427				2.3	42773694	42940730	167036	42857212	-56123.5
chr4_2	42658000	42659000	0.055614	0.26422	0.223335	0.280802	0.147191	0.172025	0.174039	0.222751	0.127451	0.212117	0.255983				3.1	42810576	42953024	142448	42881800	-31535.5
chr4_2	42659000	42660000	0.0660416	0.376006	0.321772	0.346457	0.23533	0.159738	0.261059	0.317849	0.102839	0.22445	0.316832				3.2	42803360	42957567	154207	4.28805e+07	-32872
chr4_2	42660000	42661000	0.0451864	0.434635	0.246621	0.328275	0.227397	0.156666	0.236794	0.276726	0.218863	0.279535	0.416148				3.3	42799618	42927367	127749	4.28635e+07	-49843
chr4_2	42661000	42662000	0.026938	0.352555	0.219101	0.25252	0.157768	0.133115	0.248508	0.300715	0.174036	0.208006	0.287457
chr4_2	42662000	42663000	0.0643037	0.589415	0.19264	0.425243	0.181565	0.288757	0.302896	0.356403	0.134482	0.304199	0.343409
chr4_2	42663000	42664000	0.0712554	0.397894	0.175704	0.413122	0.259127	0.207864	0.228427	0.420658	0.0993235	0.272957	0.398663
chr4_2	42664000	42665000	0.0964555	0.383823	0.143951	0.339386	0.262653	0.146426	0.234284	0.272442	0.123056	0.233493	0.345508
chr4_2	42665000	42666000	0.0990624	0.490137	0.171471	0.301003	0.174514	0.153594	0.23512	0.266445	0.131845	0.257747	0.323127
chr4_2	42666000	42667000	0.104276	0.759048	0.467839	0.52019	0.238855	0.208888	0.456017	0.405237	0.226774	0.435745	0.432234
chr4_2	42667000	42668000	0.0686485	1.00998	0.604381	1.01412	0.572019	0.367602	0.576505	0.680249	0.313792	0.64293	0.739974
chr4_2	42668000	42669000	0.0868969	0.508898	0.284726	0.597966	0.350792	0.20172	0.230937	0.413804	0.178431	0.38066	0.432234
chr4_2	42669000	42670000	0.0721244	0.630846	0.318596	0.734326	0.360487	0.267254	0.307079	0.365827	0.181947	0.419302	0.453916
chr4_2	42670000	42671000	0.106014	0.549547	0.275199	0.468676	0.245907	0.244727	0.396609	0.444647	0.246111	0.431634	0.510568
chr4_2	42671000	42672000	0.053876	0.440107	0.176763	0.398981	0.261772	0.267254	0.321303	0.304998	0.191615	0.387237	0.379779
chr4_2	42672000	42673000	0.0538761	0.304088	0.19264	0.250499	0.187735	0.20172	0.271937	0.268159	0.242596	0.322287	0.306341
chr4_2	42673000	42674000	0.0834209	0.301743	0.179938	0.220702	0.113699	0.254966	0.221733	0.232176	0.15382	0.24747	0.293052
chr4_2	42674000	42675000	0.0443174	0.565963	0.231803	0.480797	0.205363	0.279542	0.335528	0.462638	0.228532	0.365039	0.50777
chr4_2	42675000	42676000	0.0677796	0.608176	0.288959	0.51615	0.297027	0.305141	0.297875	0.477202	0.244353	0.336264	0.48469
chr4_2	42676000	42677000	0.0504002	0.275164	0.215926	0.296963	0.202719	0.234487	0.230519	0.346122	0.157336	0.238426	0.332918
chr4_2	42677000	42678000	0.0443174	0.168069	0.0952613	0.170703	0.147191	0.112636	0.22257	0.193622	0.16173	0.226094	0.304243
chr4_2	42678000	42679000	0.0504002	0.335357	0.154535	0.152522	0.131327	0.125947	0.191611	0.20733	0.123056	0.169365	0.255284
chr4_2	42679000	42680000	0.0408415	0.361153	0.092086	0.246459	0.145429	0.209912	0.249345	0.245883	0.134482	0.231027	0.303543
chr4_2	42680000	42681000	0.0912416	0.499517	0.125957	0.325245	0.193905	0.319476	0.279467	0.354689	0.197768	0.310777	0.30774
chr4_2	42681000	42682000	0.0669106	0.631628	0.138658	0.373729	0.165701	0.158714	0.297875	0.392385	0.263691	0.24336	0.33082
chr4_2	42682000	42683000	0.0738624	0.457305	0.213809	0.403021	0.215058	0.188409	0.240141	0.400096	0.18722	0.322287	0.397264
chr4_2	42683000	42684000	0.0981935	0.435416	0.241329	0.375749	0.195668	0.234487	0.297875	0.40695	0.16173	0.261447	0.315433
chr4_2	42684000	42685000	0.0738624	0.562836	0.215926	0.248479	0.264416	0.296949	0.369834	0.319563	0.177552	0.27789	0.349005
chr4_2	42685000	42686000	0.0217242	0.46434	0.153477	0.233328	0.200075	0.257014	0.244325	0.372681	0.165246	0.324753	0.341311
chr4_2	42686000	42687000	0.0990624	0.476066	0.197932	0.419183	0.267941	0.197625	0.385731	0.377821	0.188099	0.428345	0.396565
chr4_2	42687000	42688000	0.107752	0.619902	0.22651	0.345447	0.193905	0.268278	0.330507	0.334127	0.236443	0.385593	0.397963
chr4_2	42688000	42689000	0.0495312	0.565963	0.161944	0.402011	0.133089	0.209912	0.364813	0.448502	0.17931	0.331331	0.50847
chr4_2	42689000	42690000	0.0321519	0.363499	0.0899691	0.238379	0.106648	0.0860128	0.205835	0.242457	0.0474643	0.233493	0.243394
chr4_2	42690000	42691000	0.0973245	0.417437	0.248738	0.267671	0.166582	0.115708	0.2301	0.299858	0.240838	0.278712	0.254585
chr4_2	42691000	42692000	0.080814	0.281418	0.109021	0.308074	0.154242	0.119803	0.159815	0.173061	0.109871	0.246648	0.336415
chr4_2	42692000	42693000	0.0895038	0.448706	0.138658	0.355548	0.250314	0.199673	0.272773	0.338411	0.168762	0.211295	0.332219
chr4_2	42693000	42694000	0.054745	0.449097	0.259323	0.432313	0.182447	0.245751	0.292855	0.28358	0.240838	0.253225	0.385374
chr4_2	42694000	42695000	0.054745	0.65117	0.468898	0.630289	0.396624	0.467951	0.630056	0.557736	0.321703	0.556603	0.713397
chr4_2	42695000	42696000	0.0312829	0.804387	0.60438	0.952504	0.524424	0.522221	0.899482	0.68796	0.573088	0.818872	0.947698
chr4_2	42696000	42697000	0.0773382	0.305651	0.259323	0.451505	0.19743	0.15769	0.412507	0.383818	0.254022	0.390526	0.442725
chr4_2	42697000	42698000	0.0616968	0.257185	0.0582153	0.241409	0.156005	0.105468	0.366487	0.218468	0.174915	0.243359	0.304243
chr4_2	42698000	42699000	0.0477933	0.239987	0.0984368	0.178784	0.111055	0.20172	0.297875	0.238173	0.174036	0.198141	0.299347
chr4_2	42699000	42700000	0.081683	0.426036	0.164061	0.342417	0.223872	0.240631	0.282814	0.337554	0.206558	0.286934	0.467555
chr4_2	42700000	42701000	0.0981935	0.498736	0.300603	0.427263	0.217702	0.268278	0.432588	0.392386	0.276875	0.341197	0.414749
chr4_2	42701000	42702000	0.0399726	0.257967	0.16512	0.186865	0.0907827	0.132091	0.27361	0.245027	0.164367	0.154566	0.312636
chr4_2	42702000	42703000	0.0695175	0.151653	0.0613907	0.112119	0.12692	0.0757731	0.13304	0.150785	0.102839	0.203074	0.146876
chr4_2	42703000	42704000	0.0451864	0.17276	0.282609	0.25858	0.214177	0.109564	0.287834	0.251024	0.154699	0.257336	0.225909
chr4_2	42704000	42705000	0.0347587	0.54642	0.47419	0.550493	0.374589	0.318452	0.506638	0.570587	0.390262	0.490008	0.529802
chr4_2	42705000	42706000	0.0938486	0.421346	0.284726	0.338376	0.169226	0.141307	0.36063	0.392386	0.214469	0.337908	0.424541
chr4_2	42706000	42707000	0.0912417	0.401021	0.276258	0.305044	0.190379	0.155642	0.306242	0.355546	0.218863	0.2894	0.294451
chr4_2	42707000	42708000	0.054745	0.300961	0.124898	0.25252	0.144547	0.160762	0.240978	0.313566	0.154699	0.200607	0.311936
chr4_2	42708000	42709000	0.08429	0.311905	0.128074	0.234338	0.124275	0.124923	0.215876	0.312709	0.11075	0.152922	0.291653
chr4_2	42709000	42710000	0.0521381	0.25484	0.170412	0.2505	0.12075	0.172025	0.226753	0.195336	0.129208	0.26638	0.250388
chr4_2	42710000	42711000	0.0504002	0.179795	0.0973783	0.0989878	0.0881386	0.109564	0.199978	0.125083	0.0799861	0.107703	0.222412
chr4_2	42711000	42712000	0.0582209	0.113349	0.0603322	0.12323	0.0520017	0.139259	0.171529	0.178201	0.123935	0.17512	0.2364
chr4_2	42712000	42713000	0.0399726	0.2095	0.115372	0.285852	0.0854944	0.146426	0.253529	0.224465	0.163488	0.216228	0.237099
chr4_2	42713000	42714000	0.0729934	0.257967	0.128074	0.173733	0.152039	0.153594	0.253529	0.281866	0.168762	0.225272	0.218915
chr4_2	42714000	42715000	0.123394	0.292362	0.268849	0.38383	0.137496	0.161786	0.219223	0.235603	0.217984	0.245004	0.321728
chr4_2	42715000	42716000	0.0773382	0.237642	0.120664	0.233328	0.0978339	0.179193	0.221733	0.257878	0.14503	0.21705	0.264376
chr4_2	42716000	42717000	0.0460553	0.396331	0.196874	0.349487	0.163056	0.204792	0.375691	0.398383	0.167004	0.374494	0.385024
chr4_2	42717000	42718000	0.0573519	0.190739	0.148184	0.222217	0.145429	0.135163	0.327997	0.256164	0.151183	0.181697	0.370687
chr4_2	42718000	42719000	0.0877658	0.329885	0.172529	0.205046	0.188617	0.156666	0.261896	0.290434	0.145909	0.219517	0.441327
chr4_2	42719000	42720000	0.0947176	0.312687	0.193698	0.25353	0.199193	0.10342	0.413343	0.227035	0.149425	0.24747	0.304243
chr4_2	42720000	42721000	0.0469243	0.229825	0.119606	0.224237	0.128682	0.0767971	0.1891	0.161066	0.101081	0.17512	0.211221
chr4_2	42721000	42722000	0.0599588	0.153217	0.136541	0.224237	0.132208	0.0624617	0.22257	0.105379	0.0773492	0.10277	0.21297
chr4_2	42722000	42723000	0.0660416	0.365844	0.1376	0.222217	0.121631	0.216056	0.307079	0.311852	0.17052	0.181697	0.197233
chr4_2	42723000	42724000	0.0538761	0.730906	0.342941	0.584835	0.267941	0.36965	0.541363	0.589435	0.320824	0.48343	0.384675
chr4_2	42724000	42725000	0.0512691	0.489355	0.2064	0.25959	0.221228	0.233463	0.436772	0.437793	0.267207	0.400392	0.348305
chr4_2	42725000	42726000	0.107752	0.447924	0.167237	0.343427	0.148073	0.234487	0.271936	0.52775	0.177552	0.347774	0.464407
chr4_2	42726000	42727000	0.0729933	0.361153	0.173588	0.296963	0.179803	0.177145	0.329671	0.314422	0.131845	0.313243	0.36649
chr4_2	42727000	42728000	0.0912417	0.260312	0.16512	0.216157	0.08902	0.216056	0.312099	0.289577	0.209195	0.300089	0.315433
chr4_2	42728000	42729000	0.0460553	0.385387	0.251913	0.449485	0.131326	0.226295	0.307079	0.299001	0.172278	0.295156	0.347606
chr4_2	42729000	42730000	0.055614	0.435417	0.230744	0.298983	0.248551	0.205816	0.396609	0.32556	0.226774	0.360928	0.439928
chr4_2	42730000	42731000	0.0886348	0.615211	0.327064	0.417162	0.212414	0.21708	0.334691	0.397526	0.213589	0.373261	0.41335
chr4_2	42731000	42732000	0.0660416	0.555019	0.264615	0.3808	0.185091	0.21708	0.381548	0.498621	0.233806	0.372439	0.497979
chr4_2	42732000	42733000	0.0790761	0.558928	0.208517	0.454535	0.157768	0.245751	0.45267	0.339268	0.216226	0.409436	0.466505
chr4_2	42733000	42734000	0.0729933	0.510461	0.22651	0.38383	0.181566	0.173049	0.346405	0.354689	0.17931	0.354351	0.373484
chr4_2	42734000	42735000	0.0590899	0.755921	0.334473	0.365648	0.305841	0.27135	0.346405	0.378678	0.201284	0.508917	0.40216
chr4_2	42735000	42736000	0.0599588	0.507335	0.315421	0.357568	0.31818	0.252918	0.252692	0.307569	0.154699	0.497407	0.432934
chr4_2	42736000	42737000	0.107752	0.9193	0.397981	0.51312	0.377233	0.377842	0.49869	0.553452	0.448274	0.666773	0.563723
chr4_2	42737000	42738000	0.0408415	0.440498	0.286842	0.284842	0.296145	0.178169	0.282814	0.278439	0.2215	0.256514	0.313335
chr4_2	42738000	42739000	0.0703865	0.495218	0.218043	0.473727	0.247669	0.207864	0.442629	0.263018	0.100202	0.26638	0.475598
chr4_2	42739000	42740000	0.0921106	0.395549	0.21275	0.281812	0.185972	0.20684	0.302895	0.269872	0.152941	0.317354	0.310537
chr4_2	42740000	42741000	0.0625657	0.30487	0.0878521	0.320195	0.191261	0.109564	0.286998	0.276726	0.127451	0.248292	0.326624
chr4_2	42741000	42742000	0.102538	0.428381	0.150301	0.277772	0.177159	0.159738	0.237631	0.251881	0.116024	0.286934	0.305641
chr4_2	42742000	42743000	0.0677796	0.406493	0.290018	0.322215	0.233567	0.31282	0.361466	0.394956	0.173157	0.370794	0.489586
chr4_2	42743000	42744000	0.0921106	0.608176	0.216984	0.492918	0.279399	0.290805	0.458527	0.542315	0.188978	0.42259	0.466505
chr4_2	42744000	42745000	0.0703864	0.479193	0.176763	0.378779	0.221228	0.078845	0.352262	0.402666	0.130966	0.267202	0.361594
chr4_2	42745000	42746000	0.0938486	0.433462	0.242387	0.594936	0.228279	0.169978	0.450996	0.397526	0.164367	0.356818	0.418946
chr4_2	42746000	42747000	0.0782071	0.317377	0.22016	0.272721	0.214177	0.117756	0.265243	0.374394	0.197768	0.192386	0.391669
chr4_2	42747000	42748000	0.0738623	0.539385	0.353525	0.570694	0.354317	0.270838	0.527975	0.49348	0.309397	0.499051	0.553232
chr4_2	42748000	42749000	0.085159	0.507334	0.203224	0.574735	0.25472	0.321524	0.693647	0.49348	0.285665	0.456299	0.551134
chr4_2	42749000	42750000	0.0677796	0.311123	0.0994952	0.38989	0.190379	0.226295	0.45267	0.299001	0.135361	0.226916	0.37838
chr4_2	42750000	42751000	0.0842899	0.497172	0.373636	0.533321	0.249432	0.253942	0.661015	0.484056	0.301047	0.383949	0.632965
chr4_2	42751000	42752000	0.101669	0.780154	0.408565	0.697964	0.399268	0.337907	0.891115	0.501191	0.239959	0.374905	0.605688
chr4_2	42752000	42753000	0.126869	1.10769	0.426559	1.27169	0.587003	0.412657	1.05093	0.593719	0.405205	0.535226	0.993159
chr4_2	42753000	42754000	0.0573519	1.11707	0.665771	1.29795	0.522662	0.508909	1.11117	0.870444	0.602094	0.697192	1.10856
chr4_2	42754000	42755000	0.0921106	0.768428	0.465722	0.737357	0.34374	0.353267	0.68779	0.562448	0.36653	0.557425	0.72039
chr4_2	42755000	42756000	0.11818	0.780936	0.479482	0.963615	0.406319	0.397297	0.942155	0.647693	0.418389	0.554958	0.781239
chr4_2	42756000	42757000	0.0773382	0.401803	0.221218	0.554533	0.219465	0.296949	0.596587	0.435222	0.259296	0.325576	0.517562
chr4_2	42757000	42758000	0.08429	0.394767	0.2752	0.548472	0.135733	0.210936	0.673566	0.340125	0.188099	0.367506	0.455315
chr4_2	42758000	42759000	0.0625657	0.249368	0.12384	0.279792	0.124275	0.139259	0.380711	0.264732	0.115145	0.226916	0.272769
chr4_2	42759000	42760000	0.0929796	0.414701	0.22016	0.38484	0.230923	0.235511	0.559771	0.472062	0.253143	0.337908	0.521759
chr4_2	42760000	42761000	0.0669106	0.683221	0.29531	0.555543	0.238856	0.303093	0.717912	0.680249	0.344556	0.578801	0.56687
chr4_2	42761000	42762000	0.0608278	0.583161	0.330239	0.583825	0.323469	0.242679	0.69532	0.629701	0.43509	0.526183	0.726685
chr4_2	42762000	42763000	0.0616967	0.481538	0.257206	0.362618	0.176277	0.234487	0.435098	0.297288	0.238201	0.413136	0.409853
chr4_2	42763000	42764000	0.0981935	0.612085	0.319655	0.663621	0.360487	0.383986	0.696994	0.546598	0.433332	0.601821	0.722489
chr4_2	42764000	42765000	0.122525	0.9193	0.429735	0.747458	0.341978	0.419824	0.918727	0.785628	0.428058	0.711169	0.821105
chr4_2	42765000	42766000	0.121656	0.744977	0.312246	0.586855	0.341978	0.482286	0.819993	0.616422	0.277754	0.53276	0.801173
chr4_2	42766000	42767000	0.0929797	0.756702	0.367285	0.573724	0.26089	0.342003	0.804095	0.685389	0.353346	0.572224	0.603589
chr4_2	42767000	42768000	0.103407	0.792271	0.327064	0.619178	0.360487	0.38501	0.978971	0.630987	0.291818	0.480964	0.718292
chr4_2	42768000	42769000	0.154676	0.57378	0.255089	0.653521	0.489169	0.458735	0.853462	0.767636	0.364772	0.649918	0.779141
chr4_2	42769000	42770000	0.10949	0.466685	0.234978	0.555543	0.371063	0.311284	0.614995	0.524323	0.39202	0.49083	0.588202
chr4_2	42770000	42771000	0.0599588	0.242332	0.0899691	0.206056	0.185091	0.116732	0.333854	0.229605	0.188978	0.228561	0.216117
chr4_2	42771000	42772000	0.0590899	0.0398676	0.0127015	0.0474736	0.0431879	0.0358387	0.0435098	0.0608282	0.0492223	0.046041	0.0482592
chr4_2	42772000	42773000	0.0721243	0.326758	0.135483	0.269691	0.138378	0.173049	0.412507	0.275869	0.215347	0.284467	0.357398
chr4_2	42773000	42774000	0.0408416	0.379915	0.285784	0.377769	0.248551	0.214008	0.502036	0.316993	0.270723	0.318998	0.439928
chr4_2	42774000	42775000	0.0721244	0.955258	0.495359	0.76867	0.40103	0.530412	1.09779	0.8139	0.416632	0.75721	0.953993
chr4_2	42775000	42776000	0.0521381	0.544857	0.21275	0.468676	0.266178	0.240631	0.623362	0.449786	0.27248	0.302555	0.506372
chr4_2	42776000	42777000	0.0999314	0.877087	0.482658	0.631299	0.312011	0.419824	1.1413	0.775347	0.448274	0.693081	0.893844
chr4_2	42777000	42778000	0.126	1.08893	0.514411	1.14947	0.497102	0.572395	1.67764	1.15574	0.730423	0.818049	1.04981
chr4_2	42778000	42779000	0.127738	0.880995	0.559925	0.762609	0.255602	0.303093	1.16305	0.849027	0.592425	0.560714	0.782638
chr4_2	42779000	42780000	0.055614	0.659769	0.448787	0.572714	0.343741	0.269302	1.05972	0.797622	0.317308	0.47932	0.74487
chr4_2	42780000	42781000	0.126869	1.04359	0.50171	0.833315	0.370182	0.520173	1.8818	1.27911	0.58012	0.770364	1.05261
chr4_2	42781000	42782000	0.0929796	1.35784	0.739863	0.913111	0.468016	0.536556	2.16922	1.34593	0.625826	0.905198	1.20298
chr4_2	42782000	42783000	0.113835	2.42958	1.40458	1.61107	0.70599	0.858592	3.06828	2.34061	1.13651	1.52182	1.86567
chr4_2	42783000	42784000	0.165973	1.75495	1.39082	1.69592	0.683955	1.02294	3.10426	2.07844	1.19628	1.2875	1.92267
chr4_2	42784000	42785000	0.187697	1.45321	1.22252	1.3828	0.637242	0.821218	2.96787	2.07759	1.26659	1.36479	1.68627
chr4_2	42785000	42786000	0.0773382	0.907183	0.718694	0.924221	0.382521	0.548844	2.5721	1.52842	0.628463	0.775297	1.21557
chr4_2	42786000	42787000	0.0799451	0.84191	0.431851	0.661601	0.267941	0.283637	2.29012	1.19515	0.406084	0.631419	0.942802
chr4_2	42787000	42788000	0.130345	0.966203	0.40539	0.76564	0.417777	0.449519	2.54449	1.29453	0.377957	0.762143	1.16172
chr4_2	42788000	42789000	0.121656	1.16085	0.455138	0.63837	0.36225	0.391153	2.55871	1.44532	0.52914	0.747344	1.07779
chr4_2	42789000	42790000	0.0721243	1.10066	0.321772	0.689883	0.251195	0.511981	2.27339	1.18401	0.399052	0.652795	0.933711
chr4_2	42790000	42791000	0.0512691	0.981837	0.395864	0.448475	0.285569	0.356339	1.9387	0.956118	0.436848	0.487541	0.760257
chr4_2	42791000	42792000	0.154677	0.844255	0.317538	0.439384	0.319062	0.321524	1.95543	0.809616	0.378836	0.561536	0.961687
chr4_2	42792000	42793000	0.0677796	0.500299	0.119606	0.286862	0.129564	0.14745	1.21577	0.531177	0.180189	0.385593	0.585405
chr4_2	42793000	42794000	0.0547451	0.378351	0.19264	0.25959	0.220346	0.151546	1.17267	0.433509	0.149425	0.369972	0.505672
chr4_2	42794000	42795000	0.0651726	0.610521	0.28155	0.548473	0.319943	0.246775	1.809	0.703381	0.340161	0.506451	0.941404
chr4_2	42795000	42796000	0.126	0.87396	0.259323	0.707055	0.349029	0.311284	1.80566	0.762495	0.295334	0.637174	1.11066
chr4_2	42796000	42797000	0.138166	1.21713	0.520762	1.10503	0.49622	0.603114	2.92771	1.20885	0.430695	0.922464	1.43903
chr4_2	42797000	42798000	0.144249	0.748103	0.390571	0.733317	0.347266	0.356339	2.27381	0.883295	0.347193	0.730078	0.986865
chr4_2	42798000	42799000	0.0999314	0.625374	0.299544	0.471707	0.251195	0.21196	2.07759	0.809615	0.23908	0.615798	0.785436
chr4_2	42799000	42800000	0.126	0.750449	0.383162	0.732307	0.326113	0.404465	2.4148	0.805332	0.420147	0.695548	1.01974
chr4_2	42800000	42801000	0.132952	0.792661	0.438202	0.833315	0.382081	0.371698	2.9457	1.208	0.4096	0.79174	1.21557
chr4_2	42801000	42802000	0.172925	0.623029	0.238153	0.750488	0.329638	0.362483	2.64239	0.98696	0.393778	0.784341	1.1799
chr4_2	42802000	42803000	0.124263	0.73716	0.341882	0.924222	0.369301	0.431088	2.5403	1.10605	0.456185	0.60511	1.42889
chr4_2	42803000	42804000	0.142511	0.811423	0.392689	0.871697	0.420421	0.538604	3.20299	1.34165	0.407842	0.762965	1.68138
chr4_2	42804000	42805000	0.106014	0.962684	0.298486	1.38482	0.539408	0.486382	3.32808	1.97221	0.445637	1.18391	1.83909
chr4_2	42805000	42806000	0.204208	1.07017	0.472073	1.97874	0.577308	0.548844	4.42336	2.27464	0.464096	1.24475	2.41541
chr4_2	42806000	42807000	0.161628	1.08033	0.5631	2.12723	0.679548	0.649192	4.63924	2.80067	0.475522	1.49633	2.86268
chr4_2	42807000	42808000	0.169449	1.45243	0.547224	3.3979	0.952778	0.730085	6.05414	3.03799	0.84381	2.10226	3.52572
chr4_2	42808000	42809000	0.132083	1.65958	0.660479	3.74941	1.34323	0.682983	5.7684	3.27359	0.718997	2.03485	3.7838
chr4_2	42809000	42810000	0.25287	1.78153	0.568393	5.25847	1.65524	0.884703	6.39511	3.82961	0.834142	2.44716	4.51049
chr4_2	42810000	42811000	0.186828	1.5181	0.59803	4.65343	1.64819	0.674791	5.91566	3.98982	0.703176	2.36905	4.23842
chr4_2	42811000	42812000	0.145987	1.90348	0.74939	5.94785	1.99546	0.995291	6.46832	4.1903	0.872816	3.33057	5.12666
chr4_2	42812000	42813000	0.136428	2.21695	1.07645	7.16196	3.0421	1.26152	7.4816	5.13528	1.44678	4.52764	6.01002
chr4_2	42813000	42814000	0.181614	3.583	2.4715	7.96901	3.97769	1.83699	7.67614	5.78212	2.8505	6.28089	7.13467
chr4_2	42814000	42815000	0.132952	2.3604	1.52524	6.33319	2.99495	1.07414	5.86923	4.4833	1.42041	4.98311	5.89322
chr4_2	42815000	42816000	0.115573	1.79795	1.33789	7.57407	3.55463	1.24411	6.42188	4.6101	1.20155	5.28074	6.37861
chr4_2	42816000	42817000	0.11818	1.54702	0.599088	6.51349	3.3431	0.899551	5.57595	4.04551	0.753276	4.83595	5.4337
chr4_2	42817000	42818000	0.198125	1.99651	0.929328	7.10338	3.9019	1.55642	6.97873	4.83285	1.11453	5.60467	6.09884
chr4_2	42818000	42819000	0.192042	1.95117	0.956848	7.94427	3.70799	1.44481	6.90175	4.65893	1.30263	6.18182	6.31881
chr4_2	42819000	42820000	0.14338	1.35081	0.612848	7.29781	3.4731	1.3291	6.45703	3.60772	0.954121	5.45175	5.56694
chr4_2	42820000	42821000	0.157283	1.69281	0.635076	7.57559	4.04997	1.89484	7.01889	4.23228	1.06707	6.83914	6.56919
chr4_2	42821000	42822000	0.198994	2.0309	0.883814	7.48569	3.93979	2.16824	7.03855	4.99563	1.38613	6.49548	6.60661
chr4_2	42822000	42823000	0.201601	1.75417	0.619199	7.33014	3.91159	2.21483	7.02349	4.23057	1.27363	6.31789	6.30447
chr4_2	42823000	42824000	0.188566	1.50715	0.453021	6.43016	3.40215	1.93836	6.13196	3.78892	1.15584	5.7617	6.3216
chr4_2	42824000	42825000	0.0799451	0.891549	0.290018	5.97057	2.97908	1.65677	5.12956	2.65588	0.851721	5.17509	5.10498
chr4_2	42825000	42826000	0.141642	1.59783	0.524996	6.90086	3.4709	2.85481	6.29261	4.01124	1.50743	5.91174	5.67885
chr4_2	42826000	42827000	0.200732	2.42567	0.944146	8.2988	4.12048	4.03748	7.35065	5.04618	2.34157	6.69485	6.62759
chr4_2	42827000	42828000	0.191173	2.50189	0.743039	8.16446	3.86311	4.27811	7.08081	4.89368	2.20797	7.12936	6.93498
chr4_2	42828000	42829000	0.203339	2.39674	0.596971	7.10237	3.68155	4.34211	6.61391	5.2398	2.74502	6.40257	6.28663
chr4_2	42829000	42830000	0.194649	1.75652	0.485833	7.20691	3.52995	4.03031	6.14618	4.61139	2.52528	5.42461	5.85859
chr4_2	42830000	42831000	0.196387	2.2232	0.530288	7.00843	3.4753	3.95147	6.40766	4.90396	3.15374	5.64906	6.12542
chr4_2	42831000	42832000	0.132083	2.16301	0.547224	7.08115	3.36425	3.72671	6.36582	5.16527	3.61081	5.24045	5.65716
chr4_2	42832000	42833000	0.141642	3.25546	0.79702	8.41395	3.99444	4.01086	6.08427	6.46751	4.81939	6.21718	6.32195
chr4_2	42833000	42834000	0.167711	3.62873	0.874288	7.63367	3.73575	3.78098	6.03699	6.66884	5.47949	6.24842	6.18452
chr4_2	42834000	42835000	0.161628	4.49487	1.48714	7.20994	3.95742	4.49212	6.53066	7.38079	7.34555	7.12731	6.60102
chr4_2	42835000	42836000	0.230277	4.76965	1.48608	7.53013	4.03014	4.4358	7.32639	7.61468	8.04345	7.34107	7.08711
chr4_2	42836000	42837000	0.169449	3.73465	0.92086	6.92308	3.64277	3.71545	6.1148	6.54033	7.01637	5.99108	6.06457
chr4_2	42837000	42838000	0.170318	3.73035	1.42786	7.70033	3.74148	4.15729	6.8938	7.37393	7.67252	6.83051	7.07522
chr4_2	42838000	42839000	0.164235	3.83276	1.04047	6.88166	3.68243	3.60639	6.75909	7.41163	7.48706	6.53617	6.79126
chr4_2	42839000	42840000	0.192911	2.83294	0.660479	6.39531	3.24967	3.29204	6.04703	6.49749	5.73879	5.09082	5.91
chr4_2	42840000	42841000	0.148594	1.70258	0.388455	4.33829	2.77416	2.09195	5.5496	5.48226	4.00898	4.02036	4.89481
chr4_2	42841000	42842000	0.205077	1.73072	0.414916	4.69282	2.67765	1.93529	5.97256	5.69387	4.32233	3.87731	4.86299
chr4_2	42842000	42843000	0.196387	1.8386	0.485833	5.14332	2.92179	1.80627	6.28717	5.61505	4.20807	3.86333	4.92593
chr4_2	42843000	42844000	0.145987	1.45087	0.379987	4.38273	2.53487	1.66496	5.52157	5.27065	3.75276	3.3688	4.40837
chr4_2	42844000	42845000	0.172925	1.17062	0.454079	4.13425	2.3392	1.21237	5.67008	5.37517	3.69255	3.54598	4.41816
chr4_2	42845000	42846000	0.152069	1.00373	0.355642	4.88575	2.26957	0.950237	5.41572	4.94166	3.89911	3.72685	4.44404
chr4_2	42846000	42847000	0.188566	1.52591	0.418092	6.03673	2.69704	1.1366	5.7981	5.90377	5.26239	4.88158	4.95181
chr4_2	42847000	42848000	0.306746	2.24587	0.785377	7.62306	3.42462	1.84723	6.39218	6.92072	6.83882	5.91215	6.0275
chr4_2	42848000	42849000	0.262429	2.51244	0.671063	7.45539	3.59517	1.47451	6.12317	6.40239	7.45102	6.03589	6.17857
chr4_2	42849000	42850000	0.266339	2.12471	0.943088	6.38824	3.6767	1.49345	5.72907	5.93033	6.66391	6.05398	5.48266
chr4_2	42850000	42851000	0.391905	2.81731	0.980134	8.11699	4.10549	1.68954	6.32901	7.28012	7.90369	6.81612	6.58458
chr4_2	42851000	42852000	0.238097	2.36313	0.767383	6.97358	3.23381	1.32091	5.62197	6.08969	6.51228	5.81103	5.48686
chr4_2	42852000	42853000	0.384084	2.76884	0.859469	8.73819	3.86488	1.66803	7.19795	7.47332	8.56292	7.40109	7.11578
chr4_2	42853000	42854000	0.524857	3.08935	0.987543	8.70737	4.36374	1.49294	8.10036	8.08888	8.73256	7.41835	7.39065
chr4_2	42854000	42855000	0.507478	3.46379	1.33048	8.50082	4.03675	1.91686	7.70877	8.32877	8.42712	7.21528	7.00108
chr4_2	42855000	42856000	0.340636	3.38249	1.36435	7.33014	3.60399	1.81958	6.5248	7.54614	8.04257	6.32735	6.43281
chr4_2	42856000	42857000	0.283284	3.18823	0.901808	6.93469	3.3713	1.50881	5.74874	6.60244	6.99528	5.97176	5.85964
chr4_2	42857000	42858000	0.30327	3.53141	1.30932	6.30895	3.27435	1.88102	5.77551	6.34071	6.42263	5.77485	5.68409
chr4_2	42858000	42859000	0.32847	4.8357	1.69671	7.39226	3.73619	2.70633	7.20339	7.56156	7.88567	6.75569	6.96821
chr4_2	42859000	42860000	0.254173	3.68697	1.46597	6.0534	2.57012	2.12267	5.03543	5.93976	6.21036	5.17468	5.69878
chr4_2	42860000	42861000	0.36236	4.21815	1.63532	6.47056	2.87067	2.51588	5.58809	6.46451	6.34967	5.6614	5.68409
chr4_2	42861000	42862000	0.311091	3.53102	1.3019	5.08777	2.43791	2.35716	4.89444	5.78512	5.7155	4.53298	5.15394
chr4_2	42862000	42863000	0.369312	3.65648	1.42151	5.07463	2.54236	2.54352	5.47638	5.86308	5.74846	4.73564	5.34943
chr4_2	42863000	42864000	0.327601	3.01117	1.16007	3.56911	1.85532	1.56973	4.72835	4.83028	4.64535	3.69273	4.42656
chr4_2	42864000	42865000	0.352801	2.68129	1.06058	3.42215	1.61294	1.53185	4.4857	4.30467	4.18697	3.47445	4.03559
chr4_2	42865000	42866000	0.528333	2.59022	1.00236	2.96357	1.4534	1.90764	4.27693	3.98597	3.84329	3.24342	3.47466
chr4_2	42866000	42867000	0.454471	1.61659	0.624491	1.91713	1.04356	1.46836	3.37452	2.58263	2.46815	1.89261	2.45317
chr4_2	42867000	42868000	0.386691	1.69476	0.675826	1.72471	1.05282	1.09769	2.76538	2.32004	1.9311	1.67186	1.7702
chr4_2	42868000	42869000	0.438829	2.07702	0.772675	2.13026	1.01359	1.19701	2.8934	2.28535	2.35564	1.89508	1.98072
chr4_2	42869000	42870000	0.608278	3.45011	1.27862	3.30599	1.75308	2.31723	4.22757	3.46507	3.30844	3.13079	2.84729
chr4_2	42870000	42871000	0.579602	3.95002	1.50195	3.90395	2.00339	2.88757	4.65974	3.42866	3.31899	3.36469	2.64097
chr4_2	42871000	42872000	0.78381	4.79974	1.59245	4.72111	2.55249	3.10977	5.26302	4.09263	3.52467	3.72768	3.11517
chr4_2	42872000	42873000	0.879396	5.30161	1.75704	5.10797	2.69175	3.38573	5.6454	5.05903	3.67981	4.27935	3.15608
chr4_2	42873000	42874000	1.10967	6.88224	2.00366	6.54329	3.41361	4.09636	6.44364	6.41696	4.63832	5.51094	4.22722
chr4_2	42874000	42875000	1.40686	7.34736	2.15396	6.9256	3.60355	4.43478	6.64404	6.27817	4.0248	5.59562	4.24576
chr4_2	42875000	42876000	1.56675	7.46774	1.82055	6.99883	3.87325	4.10814	6.0236	6.16079	3.34008	5.42297	3.67749
chr4_2	42876000	42877000	1.53808	6.72042	2.13491	6.73571	3.58239	3.94328	6.0144	6.28459	3.8534	5.39337	4.33633
chr4_2	42877000	42878000	1.75271	7.76323	2.54559	7.72811	3.76704	4.45014	6.60722	7.22186	4.5201	6.52631	4.47621
chr4_2	42878000	42879000	1.585	7.01044	2.70648	6.77359	3.31754	3.65913	4.95259	5.95689	4.10391	5.27416	4.03244
chr4_2	42879000	42880000	2.11246	7.33329	2.47785	6.94227	3.45988	4.03953	5.76003	6.60887	4.11358	6.51603	4.26989
chr4_2	42880000	42881000	2.04555	6.79781	2.25029	7.07863	3.54053	3.81733	5.55713	6.48036	3.76726	5.44024	3.88382
chr4_2	42881000	42882000	2.32797	5.36063	2.46039	5.10241	2.44761	3.3074	4.16439	4.96308	3.37876	4.80224	3.76072
chr4_2	42882000	42883000	1.38601	3.47942	0.961081	2.86054	1.39435	1.16629	2.49345	2.94803	1.63752	2.67531	1.92092
chr4_2	42883000	42884000	1.5346	4.0618	1.00448	3.72719	1.59531	1.33217	2.52734	3.14679	1.91703	2.96224	2.17866
chr4_2	42884000	42885000	0.959342	2.44287	0.634017	2.405	0.924574	1.22363	1.64584	2.00048	1.41075	2.03156	1.44358
chr4_2	42885000	42886000	0.273725	0.503426	0.213809	0.581805	0.244144	0.258038	0.388242	0.49348	0.296213	0.470276	0.408454
chr4_2	42886000	42887000	0.985411	1.89176	0.662596	1.704	0.771213	0.957405	1.2873	1.70234	1.19364	1.70763	1.28062
chr4_2	42887000	42888000	2.50828	4.88026	2.02695	4.8812	1.93288	2.30033	3.19212	4.40448	3.59015	3.89211	3.23966
chr4_2	42888000	42889000	3.55278	8.38431	4.02109	7.95134	3.55551	4.21872	6.04368	7.29554	7.10471	6.55467	5.89531
chr4_2	42889000	42890000	3.40462	7.89651	4.15339	8.20739	3.80759	4.13066	6.13154	7.24285	6.95529	7.10059	5.95476
chr4_2	42890000	42891000	3.31164	7.10737	4.39843	7.99073	3.60399	3.55315	5.17683	6.42167	6.62787	5.35884	5.11967
chr4_2	42891000	42892000	3.89211	9.14532	6.48518	9.04222	4.61053	4.88942	7.54143	8.44228	9.95696	7.82491	7.54172
chr4_2	42892000	42893000	4.12543	8.90923	6.23539	9.10535	4.90359	4.68462	7.31007	8.23538	9.42124	7.98482	7.61131
chr4_2	42893000	42894000	3.94121	8.08374	5.69663	7.94225	4.16279	4.3887	6.28132	7.35851	8.93648	7.33984	6.31286
chr4_2	42894000	42895000	4.03593	8.42144	6.49577	8.61546	4.43954	4.7133	6.67541	7.86827	9.08063	7.6354	6.52268
chr4_2	42895000	42896000	3.91123	7.76519	5.89509	7.62407	3.95478	4.42454	6.07883	7.05651	8.14761	6.75569	5.52952
chr4_2	42896000	42897000	3.65575	8.72865	6.86623	8.75436	4.451	5.04404	6.77331	7.99635	9.02437	7.57621	6.39539
chr4_2	42897000	42898000	3.1952	7.37746	5.35475	6.85894	3.42066	4.19517	5.33832	6.52105	7.25809	6.22787	5.00007
chr4_2	42898000	42899000	3.40549	8.21077	5.92949	7.94831	4.11828	4.79265	5.85417	7.58383	8.33087	7.09977	5.90895
chr4_2	42899000	42900000	4.47084	8.28151	6.54657	9.00586	4.06804	4.40201	5.527	7.81387	7.76042	7.01549	5.68654
chr4_2	42900000	42901000	3.68182	8.24594	6.52434	7.21449	3.52642	3.93816	4.55849	6.72496	6.18838	6.51768	4.76472
chr4_2	42901000	42902000	3.54887	7.27544	5.8808	6.43824	3.08661	3.68422	3.61383	5.68616	4.66601	5.70415	3.96005
chr4_2	42902000	42903000	4.05635	7.95788	5.75273	6.13118	2.96586	3.53984	2.9662	5.14213	3.07551	5.4316	3.48725
chr4_2	42903000	42904000	3.7244	7.59595	5.15417	5.49382	3.53392	3.82245	3.1461	5.29035	3.94833	5.87886	4.12861
chr4_2	42904000	42905000	3.65054	8.06732	5.87233	6.02108	3.55198	4.00062	3.38038	6.00915	4.16939	6.31008	4.52937
chr4_2	42905000	42906000	3.97119	8.16973	6.72863	6.92005	4.26635	4.2433	3.91589	6.41781	4.55482	6.94561	5.17842
chr4_2	42906000	42907000	3.43938	7.40286	5.61566	5.2312	3.58989	3.70367	3.06661	5.5675	4.19972	6.3775	4.51363
chr4_2	42907000	42908000	3.56103	7.59009	5.94219	4.88979	3.74853	3.72108	3.21554	5.47283	3.62575	6.26774	4.41606
chr4_2	42908000	42909000	3.9273	6.64069	5.47964	3.1474	2.77901	3.10619	1.94707	4.21857	2.49891	4.69783	3.20189
chr4_2	42909000	42910000	3.90515	6.70401	4.81282	2.99084	2.52429	3.01762	2.03325	3.77692	2.41805	4.70481	3.46277
chr4_2	42910000	42911000	4.08937	8.45036	6.74768	3.50598	3.55375	4.15114	2.6039	5.45313	3.4293	6.16867	4.21533
chr4_2	42911000	42912000	4.60727	9.07261	7.28538	4.65394	4.33113	4.47267	3.27244	6.54033	4.29816	7.06072	4.76157
chr4_2	42912000	42913000	3.68269	7.18554	5.66699	3.7585	3.45327	3.65042	2.43739	4.97593	3.5607	5.52122	3.93207
chr4_2	42913000	42914000	3.63316	7.33798	5.7993	4.11607	3.18885	3.67602	2.46165	5.21153	3.5774	5.73704	3.74044
chr4_2	42914000	42915000	3.37421	7.52716	6.5434	4.95898	3.7644	3.92997	2.58047	5.4874	4.24279	6.01534	4.00201
chr4_2	42915000	42916000	3.93643	8.52619	6.73074	6.25845	4.0601	4.07947	3.01557	6.4538	5.84163	6.70801	5.05043
chr4_2	42916000	42917000	3.87386	8.0556	6.13854	5.91805	3.64365	4.25456	3.02937	6.4161	5.25799	6.40298	3.94956
chr4_2	42917000	42918000	3.60622	7.81092	6.31689	5.26857	3.48236	4.02929	2.83316	5.62105	5.2035	5.99766	3.69288
chr4_2	42918000	42919000	3.41331	7.28834	5.6797	6.74833	3.66745	4.13476	2.93942	5.92005	6.15191	6.03712	3.4278
chr4_2	42919000	42920000	3.44981	7.65379	5.68816	6.44632	3.63748	4.75323	3.49501	6.20963	7.0256	6.51151	3.86423
chr4_2	42920000	42921000	3.61665	7.46579	5.79507	7.38771	3.57666	4.57404	3.59375	6.36941	8.08037	6.99412	3.71176
chr4_2	42921000	42922000	3.08571	7.23206	5.19175	6.60894	3.29021	3.83167	2.52524	6.08969	7.30072	6.24842	2.76266
chr4_2	42922000	42923000	4.3014	8.76071	6.70058	7.98467	3.96359	4.81467	2.70681	6.85604	9.20545	7.80888	2.94031
chr4_2	42923000	42924000	3.84258	7.94616	6.07662	7.36145	3.59561	4.45423	1.92029	6.09483	8.07245	7.24652	2.06256
chr4_2	42924000	42925000	3.63055	7.68506	6.64501	6.65743	3.16329	4.3887	1.62576	5.05903	7.14426	6.63977	1.84924
chr4_2	42925000	42926000	2.99447	6.62584	5.28224	5.08827	2.30174	3.35143	1.1505	3.85403	5.59903	5.03532	1.31069
chr4_2	42926000	42927000	3.84258	7.18984	5.7612	5.17362	2.19685	4.17828	1.14046	4.15089	6.49998	5.76375	1.21207
chr4_2	42927000	42928000	3.422	5.98561	5.59449	3.73123	1.71341	3.15073	0.86434	3.08511	4.95739	4.44871	0.972877
chr4_2	42928000	42929000	3.25081	5.87148	4.96682	3.56962	1.72223	2.71555	0.722933	2.83494	4.83477	4.44254	0.725986
chr4_2	42929000	42930000	3.71658	7.08548	5.43837	4.67767	2.43791	3.63711	1.02415	3.54346	6.2921	5.71977	1.12814
chr4_2	42930000	42931000	3.32381	8.01573	6.04063	5.03423	2.89094	3.96683	1.05344	3.75722	6.57161	6.24513	1.34776
chr4_2	42931000	42932000	3.97119	8.07866	6.73286	5.35089	2.92268	4.42659	1.18146	4.1329	8.15816	6.6817	1.39322
chr4_2	42932000	42933000	4.00855	8.4828	6.25655	4.48172	3.29462	4.45628	1.04758	3.83475	7.67692	6.50822	1.19459
chr4_2	42933000	42934000	3.87386	8.03214	6.11525	4.69686	2.86627	4.37129	1.19903	3.97355	7.8993	7.01632	1.32118
chr4_2	42934000	42935000	3.36291	7.41302	6.05174	3.85698	2.49036	4.11274	0.878564	3.27274	6.95792	6.27432	1.16312
chr4_2	42935000	42936000	3.58537	7.82773	5.98241	3.46204	2.61683	4.48905	0.978972	2.99944	6.79707	5.83528	1.10157
chr4_2	42936000	42937000	3.39506	7.60298	6.20469	2.62014	2.02719	4.30781	0.978134	2.69958	6.24859	5.23552	0.891745
chr4_2	42937000	42938000	3.9134	7.7562	5.78766	1.84137	1.44371	4.188	0.768116	2.19324	5.81087	4.98435	0.858174
chr4_2	42938000	42939000	3.41679	6.63365	5.57067	1.30704	1.07441	3.97912	0.571485	1.58411	4.71875	4.43432	0.666536
chr4_2	42939000	42940000	2.23151	4.75206	3.70037	0.7717	0.589647	2.32542	0.371507	1.07692	3.19242	2.88167	0.430835
chr4_2	42940000	42941000	2.42095	4.53396	4.07401	0.535341	0.338452	2.49744	0.298712	0.771063	2.56044	2.55815	0.436431
chr4_2	42941000	42942000	2.65818	5.40987	4.44871	0.623218	0.363572	2.8374	0.393262	0.763352	2.22247	3.06912	0.530851
chr4_2	42942000	42943000	2.66991	5.66354	4.78953	0.698974	0.47066	3.21115	0.464384	0.820754	2.52352	3.62984	0.566521
chr4_2	42943000	42944000	3.15436	6.38507	5.6056	0.90705	0.398386	3.98577	0.478608	1.03965	2.63867	3.97884	0.696611
chr4_2	42944000	42945000	3.13785	6.71808	5.41296	0.992907	0.560561	3.69343	0.479445	1.03836	2.68701	3.88553	0.788233
chr4_2	42945000	42946000	2.8311	6.49607	5.56591	0.739378	0.465372	3.73951	0.561026	0.948407	1.97504	3.97926	0.599393
chr4_2	42946000	42947000	2.84935	6.6016	5.39603	0.609077	0.366656	3.66169	0.45016	0.661401	1.48106	3.09708	0.458812
chr4_2	42947000	42948000	2.60343	6.75091	5.66064	0.377769	0.294383	3.80811	0.400792	0.588578	1.25165	3.09338	0.440627
chr4_2	42948000	42949000	2.3271	6.13179	5.25102	0.544432	0.373707	3.47635	0.41418	0.669968	1.10486	2.5972	0.488886
chr4_2	42949000	42950000	2.47395	7.16757	6.18881	0.732307	0.319943	4.04465	0.580689	0.790768	1.09344	3.06255	0.521059
chr4_2	42950000	42951000	2.03686	5.51267	5.02557	0.695944	0.395742	3.53728	0.497016	0.576584	1.02268	2.35056	0.4728
chr4_2	42951000	42952000	1.93998	6.6829	5.85857	1.17573	0.575545	3.96171	0.956379	1.08377	1.35449	2.80768	1.01764
chr4_2	42952000	42953000	1.97864	5.72295	5.64529	1.01715	0.427472	3.79122	0.649301	0.968111	1.3334	2.24121	0.665137
chr4_2	42953000	42954000	1.42511	3.52007	3.97769	0.329286	0.128682	2.28856	0.2301	0.44379	0.756792	1.0795	0.357398
chr4_2	42954000	42955000	1.51027	3.75928	4.0846	0.586855	0.297027	2.46468	0.378201	0.73251	0.704933	1.23077	0.454615
chr4_2	42955000	42956000	1.51201	2.94864	2.99438	0.478777	0.2415	1.79091	0.375691	0.501191	0.568693	0.986593	0.395166
chr4_2	42956000	42957000	1.07318	2.20992	1.76869	0.334336	0.138378	0.885728	0.254365	0.358973	0.356862	0.818872	0.326624
chr4_2	42957000	42958000	0.846375	1.68538	0.82454	0.170703	0.173633	0.4188	0.168182	0.156783	0.166125	0.588667	0.131489
chr4_2	42958000	42959000	0.771644	1.46494	0.932503	0.363628	0.217702	0.508909	0.254365	0.287007	0.299728	0.506451	0.285359
chr4_2	42959000	42960000	1.12531	1.74088	0.935678	0.406052	0.188617	0.58161	0.353936	0.465208	0.46058	0.69637	0.362293
chr4_2	42960000	42961000	0.914155	1.63535	1.03253	0.347467	0.206244	0.645096	0.2301	0.531177	0.38411	0.678282	0.430136
chr4_2	42961000	42962000	0.687354	1.26404	0.715519	0.399991	0.214177	0.442352	0.250182	0.352119	0.37532	0.454655	0.367889
chr4_2	42962000	42963000	0.908072	1.72447	1.1696	0.659581	0.309366	0.634856	0.31712	0.580868	0.44388	0.64704	0.429437
chr4_2	42963000	42964000	0.73341	1.34221	0.902866	0.498979	0.316417	0.459759	0.261059	0.515756	0.359498	0.487541	0.420694
chr4_2	42964000	42965000	0.798582	1.10339	0.853118	0.747458	0.325231	0.405489	0.234284	0.360686	0.468491	0.486308	0.44902
chr4_2	42965000	42966000	0.756872	1.01232	0.492184	0.333326	0.151598	0.293877	0.234284	0.349549	0.360378	0.337086	0.303543
chr4_2	42966000	42967000	0.774251	1.52982	0.99601	0.873718	0.305841	0.592874	0.475261	0.771063	0.551993	0.736656	0.704304
chr4_2	42967000	42968000	0.751658	1.18039	0.828774	0.628269	0.20977	0.491502	0.351426	0.448073	0.379715	0.550025	0.474199
chr4_2	42968000	42969000	0.74992	1.3211	0.96849	0.474737	0.232686	0.454639	0.311263	0.411234	0.34104	0.626486	0.530152
chr4_2	42969000	42970000	0.642168	1.47705	1.16113	0.569684	0.283806	0.53246	0.41167	0.584295	0.432453	0.710347	0.440627
chr4_2	42970000	42971000	0.709948	1.54741	0.98966	0.611097	0.27323	0.489454	0.405813	0.654547	0.438606	0.698014	0.617578
chr4_2	42971000	42972000	0.630437	1.26169	0.961081	0.5212	0.291739	0.457711	0.303732	0.589435	0.464096	0.598533	0.471401
chr4_2	42972000	42973000	0.698651	0.956822	0.833008	0.51413	0.304078	0.49355	0.292855	0.420658	0.4263	0.527005	0.474199
chr4_2	42973000	42974000	0.25287	0.493263	0.401156	0.215147	0.0687481	0.257014	0.152284	0.248454	0.232927	0.170187	0.229406
chr4_2	42974000	42975000	0.419712	0.462777	0.369402	0.280802	0.110173	0.188409	0.205835	0.252737	0.212711	0.312421	0.256683
chr4_2	42975000	42976000	0.64043	0.792661	0.767383	0.405041	0.156887	0.422896	0.286161	0.500334	0.309397	0.416835	0.332918
chr4_2	42976000	42977000	1.02104	0.97402	0.916626	0.461606	0.233567	0.413681	0.287834	0.471205	0.388504	0.570579	0.382576
chr4_2	42977000	42978000	0.676927	0.747322	0.687999	0.325245	0.193905	0.503789	0.197468	0.389815	0.283028	0.439856	0.318231
chr4_2	42978000	42979000	0.65694	0.663678	0.683765	0.269691	0.167463	0.400369	0.185754	0.293861	0.218863	0.316532	0.223111
chr4_2	42979000	42980000	0.735148	0.881778	0.998127	0.32272	0.168345	0.461807	0.23261	0.358973	0.314671	0.440678	0.31963
chr4_2	42980000	42981000	0.87201	0.813768	0.630842	0.31969	0.201837	0.333812	0.313773	0.402666	0.216226	0.406147	0.245492
chr4_2	42981000	42982000	0.599588	0.415092	0.37787	0.25858	0.10841	0.274422	0.163162	0.254451	0.177552	0.258158	0.230805
chr4_2	42982000	42983000	0.570912	0.472157	0.502768	0.312114	0.12692	0.194553	0.22006	0.260448	0.234685	0.324753	0.294451
chr4_2	42983000	42984000	0.708209	0.891158	0.583211	0.374739	0.222109	0.397297	0.285324	0.358116	0.381473	0.530293	0.360195
chr4_2	42984000	42985000	0.863755	0.895066	0.65995	0.398981	0.141022	0.396273	0.260222	0.381248	0.387626	0.523716	0.397963
chr4_2	42985000	42986000	0.569174	0.657424	0.40539	0.294943	0.124275	0.324596	0.260222	0.328987	0.238201	0.342019	0.257382
chr4_2	42986000	42987000	0.663892	0.737159	0.628725	0.394941	0.242381	0.412657	0.346405	0.436936	0.355104	0.521661	0.351103
chr4_2	42987000	42988000	0.544843	0.643353	0.482658	0.295953	0.18421	0.247799	0.228427	0.32813	0.303244	0.402859	0.253186
chr4_2	42988000	42989000	0.543975	0.690256	0.494301	0.485848	0.157768	0.279542	0.194121	0.311852	0.202163	0.41108	0.310537
chr4_2	42989000	42990000	0.658678	0.852072	0.512294	0.372719	0.232686	0.295925	0.280304	0.310139	0.184584	0.39217	0.316832
chr4_2	42990000	42991000	0.510954	0.582379	0.426559	0.196965	0.145429	0.142331	0.168182	0.140505	0.130087	0.219517	0.148275
chr4_2	42991000	42992000	0.507478	1.60956	1.25004	0.853516	0.538527	0.321524	0.279467	0.494337	0.30676	0.845181	0.474199
chr4_2	42992000	42993000	0.49705	2.08719	1.04787	1.3333	0.6866	0.52734	0.287834	0.491767	0.549356	1.01619	0.693114
chr4_2	42993000	42994000	0.501395	1.6463	0.956848	0.89594	0.35608	0.43928	0.266079	0.425798	0.441243	0.753921	0.553931
chr4_2	42994000	42995000	0.312829	0.577689	0.29531	0.336356	0.159531	0.171002	0.126346	0.233889	0.208316	0.305021	0.214019
chr4_2	42995000	42996000	0.272856	0.59176	0.352467	0.356558	0.15248	0.279541	0.188264	0.294718	0.285665	0.322287	0.256683
chr4_2	42996000	42997000	0.195518	0.519842	0.348233	0.416152	0.174514	0.184313	0.200815	0.233032	0.224137	0.339552	0.251088
chr4_2	42997000	42998000	0.153808	0.32754	0.239212	0.26262	0.112817	0.136187	0.133876	0.224465	0.198647	0.210473	0.218915
chr4_2	42998000	42999000	0.0773382	0.136801	0.0719753	0.106058	0.0634597	0.0993242	0.051877	0.0882437	0.0694385	0.1447	0.143379
chr4_2	42999000	43000000	0.262429	0.611303	0.445612	0.369689	0.237974	0.293365	0.289926	0.317849	0.260175	0.440678	0.416148
chr4_2	43000000	43001000	0.26938	0.712926	0.284726	0.451505	0.212414	0.262134	0.238468	0.339268	0.304123	0.430812	0.30774
chr4_2	43001000	43002000	0.0573519	0.193866	0.100554	0.0909071	0.0493576	0.0767971	0.0502037	0.0899573	0.0421905	0.0748166	0.0832296
chr4_2	43002000	43003000	0.112966	0.358026	0.321772	0.269691	0.110173	0.149498	0.174039	0.213327	0.152062	0.222805	0.215418
chr4_2	43003000	43004000	0.197256	0.585506	0.40539	0.421203	0.225635	0.328692	0.327997	0.315279	0.247869	0.332975	0.317531
chr4_2	43004000	43005000	0.185959	0.578471	0.402215	0.355548	0.196549	0.226295	0.267753	0.333271	0.201284	0.437389	0.410553
chr4_2	43005000	43006000	0.132083	0.470594	0.301661	0.331306	0.126919	0.262134	0.262733	0.355546	0.180189	0.383127	0.352502
chr4_2	43006000	43007000	0.18509	0.48701	0.327064	0.314134	0.102241	0.25599	0.22257	0.184198	0.167004	0.335441	0.312636
chr4_2	43007000	43008000	0.106014	0.583161	0.337649	0.367669	0.250314	0.240631	0.225917	0.307569	0.203921	0.360928	0.324525
chr4_2	43008000	43009000	0.128607	0.44167	0.335532	0.293933	0.136615	0.235511	0.177386	0.302428	0.209195	0.200607	0.253885
chr4_2	43009000	43010000	0.0999314	0.415874	0.298486	0.234338	0.0634598	0.215032	0.125509	0.224465	0.177552	0.263091	0.246891
chr4_2	43010000	43011000	0.137297	0.356463	0.187347	0.208076	0.0987152	0.172026	0.172366	0.216754	0.138877	0.169365	0.253186
chr4_2	43011000	43012000	0.145987	0.375224	0.288959	0.306054	0.240618	0.246775	0.28114	0.328987	0.167004	0.305844	0.279763
chr4_2	43012000	43013000	0.133821	0.501862	0.324947	0.312114	0.173633	0.205816	0.200815	0.282723	0.213589	0.240893	0.337814
chr4_2	43013000	43014000	0.136428	0.555801	0.360935	0.337366	0.210651	0.219128	0.236794	0.269015	0.174915	0.351885	0.22451
chr4_2	43014000	43015000	0.110359	0.540948	0.283667	0.327265	0.180684	0.358387	0.185754	0.344408	0.258417	0.32722	0.341311
chr4_2	43015000	43016000	0.132083	0.602704	0.324947	0.336356	0.155124	0.303093	0.202488	0.323847	0.174036	0.30831	0.332918
chr4_2	43016000	43017000	0.187697	0.72856	0.351409	0.315144	0.196549	0.240119	0.253529	0.369254	0.158214	0.328042	0.359496
chr4_2	43017000	43018000	0.136428	0.490137	0.35035	0.231308	0.180684	0.130043	0.149774	0.297288	0.164367	0.261447	0.190239
chr4_2	43018000	43019000	0.147725	0.934152	0.445612	0.324235	0.179803	0.308212	0.253529	0.403523	0.192494	0.251992	0.322427
chr4_2	43019000	43020000	0.126869	1.01701	0.476307	0.235348	0.157768	0.36965	0.22508	0.493481	0.141514	0.301733	0.308439
chr4_2	43020000	43021000	0.132952	0.773118	0.43291	0.265651	0.17804	0.283637	0.203325	0.310139	0.171399	0.264736	0.386073
chr4_2	43021000	43022000	0.132952	0.825494	0.455138	0.399991	0.176277	0.339955	0.174039	0.334984	0.24699	0.286112	0.30704
chr4_2	43022000	43023000	0.119049	0.756312	0.558867	0.38585	0.19743	0.370674	0.214202	0.470349	0.305881	0.391348	0.418946
chr4_2	43023000	43024000	0.176401	1.00216	0.85947	0.692914	0.349029	0.457711	0.401629	0.711948	0.515955	0.691437	0.785436
chr4_2	43024000	43025000	0.11818	0.335357	0.381045	0.25656	0.148954	0.161786	0.121325	0.28101	0.177552	0.243359	0.216817
chr4_2	43025000	43026000	0.11818	0.392422	0.26144	0.294943	0.0828502	0.203768	0.154795	0.275441	0.177552	0.282823	0.229406
chr4_2	43026000	43027000	0.113835	0.452614	0.249797	0.332316	0.183328	0.227319	0.159815	0.324703	0.202163	0.246648	0.296549
chr4_2	43027000	43028000	0.140773	0.606613	0.331298	0.365648	0.153361	0.297973	0.266916	0.302428	0.2048	0.24747	0.318231
chr4_2	43028000	43029000	0.155546	0.471376	0.280492	0.273731	0.151598	0.163834	0.213366	0.280153	0.173157	0.244182	0.230805
chr4_2	43029000	43030000	0.163366	0.399067	0.301661	0.328275	0.261772	0.230391	0.245161	0.394956	0.284786	0.316532	0.274868
chr4_2	43030000	43031000	0.0790762	0.273601	0.227569	0.235348	0.126038	0.188409	0.102917	0.155069	0.112508	0.193208	0.139182
chr4_2	43031000	43032000	0.112966	0.542512	0.290018	0.333326	0.187735	0.274422	0.203325	0.274584	0.189857	0.36915	0.269272
chr4_2	43032000	43033000	0.0643037	0.368971	0.250855	0.156562	0.173633	0.129019	0.201651	0.287007	0.152941	0.241715	0.1182
chr4_2	43033000	43034000	0.0912417	0.601141	0.327064	0.38484	0.222109	0.239607	0.216713	0.3307	0.217984	0.442322	0.362293
chr4_2	43034000	43035000	0.121656	0.633973	0.272024	0.438374	0.210651	0.239607	0.284487	0.335841	0.260175	0.417657	0.304243
chr4_2	43035000	43036000	0.165104	0.593323	0.315421	0.298983	0.149836	0.291829	0.240978	0.335841	0.17931	0.457121	0.286058
chr4_2	43036000	43037000	0.102538	0.476066	0.318596	0.26161	0.179803	0.220152	0.322977	0.416803	0.261054	0.367506	0.209123
chr4_2	43037000	43038000	0.0938486	0.397112	0.252972	0.323225	0.174514	0.220152	0.148101	0.220181	0.109871	0.340374	0.194785
chr4_2	43038000	43039000	0.083421	0.333793	0.167237	0.217167	0.136615	0.197624	0.158978	0.196193	0.121298	0.328864	0.193037
chr4_2	43039000	43040000	0.155545	0.445579	0.268849	0.308074	0.19743	0.216056	0.207509	0.265588	0.210074	0.334619	0.312636
chr4_2	43040000	43041000	0.181615	0.727779	0.524996	0.548473	0.231804	0.36453	0.281977	0.463494	0.308518	0.615798	0.454615
chr4_2	43041000	43042000	0.169883	0.812204	0.407507	0.537362	0.224753	0.316404	0.311263	0.556879	0.378836	0.621553	0.396565
chr4_2	43042000	43043000	0.181615	0.69651	0.541931	0.465646	0.265297	0.312308	0.262733	0.523466	0.268086	0.494941	0.458812
chr4_2	43043000	43044000	0.0955866	0.840346	0.695408	0.489888	0.224753	0.567275	0.255202	0.556022	0.401689	0.570579	0.551833
chr4_2	43044000	43045000	0.0842899	0.333011	0.22016	0.236359	0.111055	0.175097	0.125509	0.292147	0.182826	0.314887	0.239897
chr4_2	43045000	43046000	0.0886348	0.232952	0.200049	0.139391	0.0987151	0.181241	0.148101	0.177344	0.163488	0.246648	0.202828
chr4_2	43046000	43047000	0.130345	0.517497	0.333415	0.353527	0.175396	0.26111	0.216713	0.472062	0.249627	0.379838	0.360895
chr4_2	43047000	43048000	0.126869	0.825494	0.461488	0.39191	0.265297	0.382962	0.415017	0.650263	0.421026	0.497407	0.445523
chr4_2	43048000	43049000	0.110359	0.457695	0.182055	0.359588	0.147191	0.202744	0.201651	0.44379	0.222379	0.386415	0.293052
chr4_2	43049000	43050000	0.0938487	0.256403	0.15136	0.158582	0.139259	0.140283	0.124672	0.183342	0.0887759	0.175942	0.125194
chr4_2	43050000	43051000	0.14338	0.429945	0.229686	0.423223	0.196549	0.208888	0.287834	0.414661	0.190736	0.377372	0.267174
chr4_2	43051000	43052000	0.138166	0.458086	0.357759	0.304034	0.271467	0.282613	0.215039	0.392386	0.278633	0.376549	0.327323
chr4_2	43052000	43053000	0.13469	0.510461	0.317538	0.378779	0.163056	0.246775	0.261059	0.352976	0.246111	0.379838	0.337814
chr4_2	43053000	43054000	0.0608278	0.313078	0.232861	0.293933	0.124275	0.199673	0.143917	0.230462	0.167004	0.239249	0.21332
chr4_2	43054000	43055000	0.129476	0.427599	0.290018	0.324235	0.14631	0.230391	0.178223	0.229605	0.24699	0.379016	0.204227
chr4_2	43055000	43056000	0.105145	0.360372	0.218043	0.223227	0.157768	0.225271	0.17655	0.215898	0.134482	0.314065	0.232903
chr4_2	43056000	43057000	0.0643037	0.348646	0.103729	0.174744	0.0766805	0.163834	0.103754	0.214184	0.0808651	0.161143	0.210522
chr4_2	43057000	43058000	0.0651727	0.252495	0.189464	0.162623	0.091664	0.106492	0.0891114	0.148215	0.084381	0.147989	0.123096
chr4_2	43058000	43059000	0.0921107	0.256403	0.194757	0.173733	0.101359	0.197625	0.120489	0.229605	0.114266	0.218284	0.155618
chr4_2	43059000	43060000	0.0895038	0.470594	0.19899	0.236358	0.172752	0.197625	0.126346	0.282723	0.147667	0.268846	0.167858
chr4_2	43060000	43061000	0.130345	0.437762	0.335532	0.394941	0.172752	0.188409	0.145591	0.298144	0.115145	0.302555	0.26018
chr4_2	43061000	43062000	0.115573	0.529222	0.214867	0.206056	0.15248	0.144379	0.165672	0.310139	0.148546	0.334619	0.193386
chr4_2	43062000	43063000	0.0860279	0.26422	0.168295	0.272721	0.125157	0.110588	0.124672	0.124227	0.164367	0.240893	0.174153
chr4_2	43063000	43064000	0.127739	0.667587	0.305895	0.372719	0.144547	0.234487	0.230937	0.351262	0.225016	0.397103	0.290254
chr4_2	43064000	43065000	0.106014	0.81455	0.428676	0.379789	0.225635	0.270326	0.241814	0.418944	0.291818	0.688148	0.311237
chr4_2	43065000	43066000	0.0981935	1.07799	0.622374	0.838365	0.393979	0.444399	0.449323	0.629702	0.626705	0.776942	0.728784
chr4_2	43066000	43067000	0.117311	0.877087	0.299544	0.494938	0.284688	0.30514	0.210019	0.486626	0.326098	0.464521	0.388871
chr4_2	43067000	43068000	0.0695175	0.462777	0.194757	0.284842	0.165701	0.182265	0.177386	0.230462	0.238201	0.273779	0.253885
chr4_2	43068000	43069000	0.110359	0.350209	0.211692	0.183834	0.142785	0.184313	0.117979	0.203047	0.125693	0.150455	0.155269
chr4_2	43069000	43070000	0.0990624	0.557364	0.274141	0.235348	0.218584	0.212984	0.157305	0.319563	0.15382	0.35764	0.253186
chr4_2	43070000	43071000	0.0773382	0.553456	0.257206	0.305044	0.133089	0.196601	0.137223	0.274156	0.217105	0.30831	0.145477
chr4_2	43071000	43072000	0.0895038	0.645698	0.317538	0.318175	0.183328	0.210936	0.168182	0.334984	0.252264	0.383127	0.28326
chr4_2	43072000	43073000	0.146856	0.929462	0.359876	0.494938	0.227397	0.183289	0.253529	0.2416	0.174036	0.500696	0.297948
chr4_2	43073000	43074000	0.0912417	0.537821	0.22016	0.348477	0.260009	0.268278	0.199978	0.32042	0.17931	0.390526	0.276266
chr4_2	43074000	43075000	0.0812485	0.426036	0.242387	0.25252	0.105766	0.20684	0.213366	0.217611	0.216226	0.305022	0.204927
chr4_2	43075000	43076000	0.0347587	0.212627	0.121723	0.0858567	0.0678667	0.0665575	0.0978972	0.0882439	0.101081	0.10277	0.0881254
chr4_2	43076000	43077000	0.00695176	0.035959	0.0232861	0.0161613	0.0264415	0.0184313	0.0251018	0.0239886	0.0131846	0.0180875	0.0202828
chr4_2	43077000	43078000	0.0182484	0.0265784	0.0148184	0.00707054	0.0158649	0.026623	0.00669382	0.0274156	0.0184583	0.0271313	0.0335716
chr4_2	43078000	43079000	0.0895038	0.556583	0.358818	0.413122	0.2415	0.234487	0.2711	0.327274	0.292697	0.440678	0.300746
chr4_2	43079000	43080000	0.0903727	0.590197	0.250855	0.38282	0.280281	0.224248	0.228427	0.346978	0.319066	0.355995	0.266475
chr4_2	43080000	43081000	0.110359	0.411183	0.25403	0.232318	0.135733	0.21964	0.14308	0.269872	0.15382	0.337086	0.241296
chr4_2	43081000	43082000	0.0616968	0.311905	0.195815	0.201006	0.141903	0.207864	0.196631	0.255308	0.158215	0.2894	0.204227
chr4_2	43082000	43083000	0.106014	0.358027	0.141834	0.192925	0.126919	0.15257	0.149774	0.196193	0.137119	0.198141	0.197233
chr4_2	43083000	43084000	0.138166	0.694165	0.413858	0.468676	0.246788	0.312308	0.240141	0.432652	0.314671	0.453832	0.309838
chr4_2	43084000	43085000	0.146856	0.651562	0.403273	0.396961	0.294383	0.332788	0.263569	0.500334	0.293576	0.443144	0.284659
chr4_2	43085000	43086000	0.105145	0.407275	0.363052	0.356053	0.282925	0.265206	0.182407	0.275869	0.30676	0.260625	0.21262
chr4_2	43086000	43087000	0.0408415	0.300961	0.179938	0.215147	0.124275	0.140283	0.0819992	0.146502	0.146788	0.248292	0.158066
chr4_2	43087000	43088000	0.127738	0.713708	0.360935	0.481302	0.131326	0.343027	0.198305	0.332414	0.215347	0.384771	0.387472
chr4_2	43088000	43089000	0.110359	0.589415	0.239212	0.38888	0.194786	0.336883	0.192448	0.317849	0.196889	0.383127	0.288156
chr4_2	43089000	43090000	0.0460554	0.338484	0.193698	0.283832	0.180684	0.105468	0.141407	0.143932	0.167883	0.219517	0.20073
chr4_2	43090000	43091000	0.105145	0.412747	0.19264	0.318175	0.141903	0.146426	0.149774	0.240743	0.201284	0.269669	0.288856
chr4_2	43091000	43092000	0.0921107	0.323631	0.198991	0.269691	0.149836	0.226295	0.157305	0.250167	0.160851	0.227738	0.246192
chr4_2	43092000	43093000	0.0634347	0.46903	0.32283	0.242419	0.204482	0.227319	0.18659	0.2416	0.176673	0.281179	0.248989
chr4_2	43093000	43094000	0.102538	0.383041	0.248738	0.290903	0.14014	0.168954	0.210856	0.28615	0.227653	0.274602	0.300746
chr4_2	43094000	43095000	0.125132	0.562055	0.341882	0.416152	0.319943	0.212984	0.208345	0.292576	0.19601	0.374083	0.293751
chr4_2	43095000	43096000	0.108621	1.09519	0.433968	0.967655	0.41337	0.414705	0.336365	0.517897	0.24699	0.698836	0.595197
chr4_2	43096000	43097000	0.0782071	1.20072	0.696466	0.815133	0.495339	0.509933	0.422547	0.49348	0.347193	0.779408	0.52036
chr4_2	43097000	43098000	0.0391036	0.575344	0.315421	0.248479	0.198312	0.154618	0.244325	0.291291	0.186342	0.342841	0.329421
chr4_2	43098000	43099000	0.0756002	0.691038	0.383162	0.374739	0.185972	0.235511	0.147264	0.424085	0.178431	0.435745	0.429437
chr4_2	43099000	43100000	0.102538	0.675404	0.247679	0.348477	0.18421	0.207864	0.267753	0.36754	0.150304	0.295978	0.326624
chr4_2	43100000	43101000	0.055614	0.472548	0.170412	0.207066	0.166582	0.205816	0.22006	0.371824	0.118661	0.303377	0.240597
chr4_2	43101000	43102000	0.082552	0.202465	0.0867937	0.0707054	0.0828503	0.0757732	0.079489	0.110519	0.0632857	0.113458	0.080432
chr4_2	43102000	43103000	0.0669106	0.224353	0.0857353	0.204036	0.106648	0.123899	0.0619179	0.221895	0.0782282	0.169365	0.151772
chr4_2	43103000	43104000	0.0564829	0.25484	0.139717	0.206056	0.124275	0.115708	0.178223	0.157639	0.135361	0.231027	0.182546
chr4_2	43104000	43105000	0.103407	0.343956	0.158769	0.276762	0.139259	0.210936	0.161488	0.201333	0.158214	0.242537	0.254235
chr4_2	43105000	43106000	0.112966	0.455741	0.444553	0.502009	0.29262	0.383986	0.309589	0.289577	0.329614	0.386415	0.315433
chr4_2	43106000	43107000	0.0582209	0.379133	0.346116	0.238379	0.188617	0.204792	0.204162	0.265588	0.192494	0.232671	0.273469
chr4_2	43107000	43108000	0.08429	0.510461	0.385279	0.346457	0.278518	0.268278	0.146427	0.375251	0.234685	0.298444	0.281162
chr4_2	43108000	43109000	0.080814	0.723088	0.505944	0.424233	0.210651	0.178169	0.22508	0.423228	0.151183	0.468631	0.29515
chr4_2	43109000	43110000	0.108621	0.5644	0.437144	0.374739	0.193023	0.132091	0.192447	0.354689	0.159972	0.281179	0.305641
chr4_2	43110000	43111000	0.0738623	0.375224	0.320713	0.329286	0.132208	0.199672	0.152285	0.332414	0.11954	0.301733	0.185343
chr4_2	43111000	43112000	0.0955865	0.415874	0.387396	0.229288	0.123394	0.20172	0.182407	0.259163	0.141514	0.246648	0.186742
chr4_2	43112000	43113000	0.121656	0.584725	0.414916	0.31868	0.138378	0.257014	0.170693	0.318706	0.203042	0.259803	0.190938
chr4_2	43113000	43114000	0.0669105	1.23277	0.806546	0.728266	0.438049	0.642024	0.659341	0.899573	0.687354	0.830382	0.442026
chr4_2	43114000	43115000	0.0773382	0.940406	0.596971	0.63736	0.284688	0.407537	0.420874	0.543171	0.344556	0.610043	0.335716
chr4_2	43115000	43116000	0.0990624	0.626155	0.310129	0.415142	0.245907	0.293877	0.200815	0.356403	0.29006	0.390526	0.346907
chr4_2	43116000	43117000	0.0703865	0.576126	0.229686	0.336356	0.20977	0.179193	0.267753	0.361543	0.288302	0.402859	0.284659
chr4_2	43117000	43118000	0.0504002	0.175105	0.129132	0.135351	0.0581714	0.0767971	0.109611	0.101952	0.126572	0.141412	0.0867266
chr4_2	43118000	43119000	0.0495312	0.331448	0.25403	0.309084	0.132208	0.289781	0.259386	0.317849	0.267207	0.253225	0.255284
chr4_2	43119000	43120000	0.0443174	0.403366	0.372578	0.483828	0.25472	0.278518	0.241814	0.358116	0.285665	0.340374	0.28396
chr4_2	43120000	43121000	0.114704	0.875132	0.958964	0.840385	0.394861	0.528364	0.542199	0.633985	0.660105	0.637997	0.574914
chr4_2	43121000	43122000	0.135559	0.379915	0.293193	0.439384	0.212414	0.197624	0.218386	0.32813	0.319066	0.362573	0.301445
chr4_2	43122000	43123000	0.055614	0.37796	0.214867	0.283832	0.15248	0.155642	0.207509	0.217611	0.274238	0.385593	0.259481
chr4_2	43123000	43124000	0.0677796	0.438543	0.204283	0.397971	0.122513	0.181241	0.212529	0.387245	0.276875	0.365039	0.302844
chr4_2	43124000	43125000	0.080814	0.35959	0.265673	0.292923	0.180684	0.223224	0.199141	0.306712	0.334008	0.306666	0.348305
chr4_2	43125000	43126000	0.132952	0.397112	0.24027	0.51716	0.210651	0.195577	0.245998	0.427512	0.225895	0.436567	0.255284
chr4_2	43126000	43127000	0.0886347	0.486228	0.394805	0.372719	0.238856	0.296949	0.304569	0.452357	0.34104	0.341197	0.333618
chr4_2	43127000	43128000	0.0669106	0.380696	0.400098	0.416152	0.265297	0.226295	0.221733	0.35983	0.322582	0.38806	0.288856
chr4_2	43128000	43129000	0.070821	0.283763	0.251913	0.401001	0.219465	0.260086	0.211692	0.418088	0.2215	0.39957	0.240596
chr4_2	43129000	43130000	0.0773382	0.20012	0.196874	0.265651	0.0969524	0.16281	0.240978	0.171347	0.104597	0.147167	0.125194
chr4_2	43130000	43131000	0.0486622	0.454178	0.306953	0.374739	0.198752	0.203768	0.155631	0.299858	0.24699	0.337086	0.31893
chr4_2	43131000	43132000	0.0608278	0.418219	0.183114	0.167673	0.156887	0.138235	0.234284	0.271586	0.198647	0.255692	0.210522
chr4_2	43132000	43133000	0.053876	0.0906792	0.107963	0.0767659	0.0282043	0.0767971	0.0326324	0.0719658	0.0624067	0.0805717	0.102813
chr4_2	43133000	43134000	0.0764693	0.307997	0.22016	0.208076	0.142784	0.176121	0.128856	0.227035	0.160851	0.249937	0.161563
chr4_2	43134000	43135000	0.0947176	0.41431	0.194757	0.332316	0.174514	0.225271	0.196631	0.32556	0.174036	0.280357	0.183245
chr4_2	43135000	43136000	0.0799451	0.297053	0.191581	0.12626	0.14014	0.174073	0.115469	0.222752	0.141514	0.175942	0.172054
chr4_2	43136000	43137000	0.0929796	0.43229	0.174646	0.302013	0.127801	0.202744	0.233447	0.370967	0.206558	0.310777	0.226259
chr4_2	43137000	43138000	0.0912417	0.465122	0.215926	0.223227	0.187735	0.239607	0.167346	0.376964	0.202163	0.328864	0.207025
chr4_2	43138000	43139000	0.056483	0.232952	0.116431	0.12222	0.0669853	0.0870368	0.0568974	0.0976678	0.0931707	0.127435	0.127992
chr4_2	43139000	43140000	0.058221	0.30487	0.148184	0.230298	0.0793247	0.11366	0.169856	0.221038	0.144151	0.263091	0.140581
chr4_2	43140000	43141000	0.0947175	0.315814	0.136541	0.274741	0.143666	0.14745	0.190774	0.203047	0.16173	0.209651	0.197233
chr4_2	43141000	43142000	0.0782071	0.390077	0.213809	0.25151	0.159531	0.15769	0.131366	0.298144	0.131845	0.295156	0.220314
chr4_2	43142000	43143000	0.0590899	0.26422	0.124898	0.305044	0.118987	0.214008	0.112121	0.256164	0.157336	0.295155	0.157367
chr4_2	43143000	43144000	0.133821	0.451833	0.32283	0.474737	0.161294	0.224248	0.251018	0.346122	0.235564	0.462054	0.27137
chr4_2	43144000	43145000	0.0999313	0.46434	0.243446	0.340396	0.154242	0.194553	0.122999	0.239886	0.184583	0.253225	0.232903
chr4_2	43145000	43146000	0.0469243	0.307997	0.187347	0.25151	0.127801	0.2222	0.112958	0.258734	0.260175	0.198141	0.218915
chr4_2	43146000	43147000	0.0756003	0.317377	0.142892	0.243429	0.10841	0.16793	0.128019	0.234746	0.218863	0.200607	0.160164
chr4_2	43147000	43148000	0.0929796	0.416655	0.168295	0.241409	0.177159	0.135163	0.148101	0.262161	0.222379	0.371616	0.179748
chr4_2	43148000	43149000	0.0712554	0.662896	0.243446	0.363628	0.198312	0.273398	0.192448	0.277583	0.188099	0.440678	0.223111
chr4_2	43149000	43150000	0.0504002	0.72387	0.1376	0.283832	0.183328	0.394225	0.166509	0.209044	0.260175	0.318176	0.218215
