# Supplementary material for: Heterochromatin boundaries maintain centromere position, size and number
Source: Nat Struct Mol Biol. 2025 Nov 25;33(2):220–34. doi: 10.1038/s41594-025-01706-2 (PMC7618434; doi:10.1038/s41594-025-01706-2)
Supplement: Supplementary file 6 — Nanopore sequencing source data, centromere length source data and chromosome enrichment summaries. [file 41594_2025_1706_MOESM6_ESM.xlsx]

## Sheet: Fig 6
For nanopore sequencing source data, please refer to DiMelo-Seq modkit tsv and bigwig files associated with ENA PRJEB85119 and BioStudies S-BSST2137.
For centromere length source data, please refer to Centromere length bed files in BioStudies S-BSST2137
Fig 6g (CENP-A) per chromosome enrichment summary					Fig 6g (CENP-C) per chromosome enrichment summary
sample	chrom	enriched_density			sample	chrom	enriched_density
Parent	chr1	6.92419			Parent	chr1	8.1764
Parent	chr10	9.18494			Parent	chr10	9.54864
Parent	chr10_2	9.22145			Parent	chr10_2	8.77916
Parent	chr11	13.8603			Parent	chr11	14.2972
Parent	chr11_2	11.3824			Parent	chr11_2	11.9347
Parent	chr12	6.45559			Parent	chr12	8.13219
Parent	chr12_2	6.29662			Parent	chr12_2	6.83014
Parent	chr13	8.95702			Parent	chr13	8.74533
Parent	chr14	12.7774			Parent	chr14	11.8582
Parent	chr14_2	8.90171			Parent	chr14_2	10.6817
Parent	chr15	11.0881			Parent	chr15	9.85315
Parent	chr15_2	8.93426			Parent	chr15_2	9.46684
Parent	chr16	10.6953			Parent	chr16	11.1374
Parent	chr16_2	8.65585			Parent	chr16_2	8.4435
Parent	chr17	9.88185			Parent	chr17	9.80459
Parent	chr17_2	11.5441			Parent	chr17_2	12.1209
Parent	chr19	7.45679			Parent	chr19	7.95475
Parent	chr19_2	13.6681			Parent	chr19_2	14.3827
Parent	chr1_2	11.2673			Parent	chr1_2	11.5252
Parent	chr2	11.7179			Parent	chr2	12.1442
Parent	chr20	8.32546			Parent	chr20	9.20833
Parent	chr20_2	9.63541			Parent	chr20_2	10.4137
Parent	chr21	12.6468			Parent	chr21	10.0336
Parent	chr22	10.2941			Parent	chr22	12.7026
Parent	chr2_2	6.60608			Parent	chr2_2	7.30453
Parent	chr3	19.1717			Parent	chr3	20.6485
Parent	chr3_2	13.9503			Parent	chr3_2	11.6546
Parent	chr4	8.68474			Parent	chr4	10.0779
Parent	chr5	8.90299			Parent	chr5	12.4719
Parent	chr5_2	11.6928			Parent	chr5_2	12.4608
Parent	chr6	9.19578			Parent	chr6	9.88102
Parent	chr6_2	9.6731			Parent	chr6_2	8.60619
Parent	chr7	16.6785			Parent	chr7	15.6265
Parent	chr7_2	14.8471			Parent	chr7_2	16.6559
Parent	chr8	9.53348			Parent	chr8	8.64103
Parent	chr8_2	8.41282			Parent	chr8_2	8.69587
Parent	chr9	14.9685			Parent	chr9	13.7793
Parent	chr9_2	9.98885			Parent	chr9_2	10.278
Parent	chrX	11.2373			Parent	chrX	11.3743
Suv39H1/H2Œî	chr1	16.6604			Suv39H1/H2Œî	chr1	10.8467
Suv39H1/H2Œî	chr10	12.9167			Suv39H1/H2Œî	chr10	12.2268
Suv39H1/H2Œî	chr10_2	16.6879			Suv39H1/H2Œî	chr10_2	10.6477
Suv39H1/H2Œî	chr11	16.5752			Suv39H1/H2Œî	chr11	14.0216
Suv39H1/H2Œî	chr11_2	19.1161			Suv39H1/H2Œî	chr11_2	12.3605
Suv39H1/H2Œî	chr12	12.1495			Suv39H1/H2Œî	chr12	8.18522
Suv39H1/H2Œî	chr12_2	10.8144			Suv39H1/H2Œî	chr12_2	9.05374
Suv39H1/H2Œî	chr13	17.0696			Suv39H1/H2Œî	chr13	12.9386
Suv39H1/H2Œî	chr14	14.8283			Suv39H1/H2Œî	chr14	13.2886
Suv39H1/H2Œî	chr14_2	13.2477			Suv39H1/H2Œî	chr14_2	10.5065
Suv39H1/H2Œî	chr15	12.5006			Suv39H1/H2Œî	chr15	8.3772
Suv39H1/H2Œî	chr15_2	13.6944			Suv39H1/H2Œî	chr15_2	11.0972
Suv39H1/H2Œî	chr16	15.1215			Suv39H1/H2Œî	chr16	10.0299
Suv39H1/H2Œî	chr16_2	13.9434			Suv39H1/H2Œî	chr16_2	9.01177
Suv39H1/H2Œî	chr17	18.581			Suv39H1/H2Œî	chr17	11.8984
Suv39H1/H2Œî	chr17_2	21.6412			Suv39H1/H2Œî	chr17_2	14.6943
Suv39H1/H2Œî	chr19	18.0727			Suv39H1/H2Œî	chr19	10.2042
Suv39H1/H2Œî	chr19_2	24.9307			Suv39H1/H2Œî	chr19_2	17.3722
Suv39H1/H2Œî	chr1_2	17.1734			Suv39H1/H2Œî	chr1_2	12.2145
Suv39H1/H2Œî	chr2	15.2382			Suv39H1/H2Œî	chr2	10.4095
Suv39H1/H2Œî	chr20	13.5891			Suv39H1/H2Œî	chr20	8.39297
Suv39H1/H2Œî	chr20_2	15.8249			Suv39H1/H2Œî	chr20_2	11.99
Suv39H1/H2Œî	chr21	12.7303			Suv39H1/H2Œî	chr21	10.3288
Suv39H1/H2Œî	chr22	20.2096			Suv39H1/H2Œî	chr22	14.4399
Suv39H1/H2Œî	chr2_2	14.2573			Suv39H1/H2Œî	chr2_2	12.1886
Suv39H1/H2Œî	chr3	17.751			Suv39H1/H2Œî	chr3	12.4146
Suv39H1/H2Œî	chr3_2	27.2631			Suv39H1/H2Œî	chr3_2	17.5744
Suv39H1/H2Œî	chr4	16.4983			Suv39H1/H2Œî	chr4	13.6572
Suv39H1/H2Œî	chr5	19.7001			Suv39H1/H2Œî	chr5	12.6401
Suv39H1/H2Œî	chr5_2	22.3602			Suv39H1/H2Œî	chr5_2	14.3274
Suv39H1/H2Œî	chr6	19.4389			Suv39H1/H2Œî	chr6	12.4878
Suv39H1/H2Œî	chr6_2	18.2653			Suv39H1/H2Œî	chr6_2	13.0763
Suv39H1/H2Œî	chr7	24.3233			Suv39H1/H2Œî	chr7	17.1582
Suv39H1/H2Œî	chr7_2	28.9194			Suv39H1/H2Œî	chr7_2	27.2735
Suv39H1/H2Œî	chr8	17.6708			Suv39H1/H2Œî	chr8	11.744
Suv39H1/H2Œî	chr8_2	13.1148			Suv39H1/H2Œî	chr8_2	11.3634
Suv39H1/H2Œî	chr9	23.5523			Suv39H1/H2Œî	chr9	17.2576
Suv39H1/H2Œî	chr9_2	26.2698			Suv39H1/H2Œî	chr9_2	19.5102
Suv39H1/H2Œî	chrX	16.5941			Suv39H1/H2Œî	chrX	11.3925
Suv39H1/H2Œî/Suz12Œî	chr1	12.114			Suv39H1/H2Œî/Suz12Œî	chr1	7.47248
Suv39H1/H2Œî/Suz12Œî	chr10	10.12			Suv39H1/H2Œî/Suz12Œî	chr10	7.89073
Suv39H1/H2Œî/Suz12Œî	chr10_2	11.3428			Suv39H1/H2Œî/Suz12Œî	chr10_2	9.45962
Suv39H1/H2Œî/Suz12Œî	chr11	13.3119			Suv39H1/H2Œî/Suz12Œî	chr11	12.5501
Suv39H1/H2Œî/Suz12Œî	chr11_2	16.0334			Suv39H1/H2Œî/Suz12Œî	chr11_2	13.7217
Suv39H1/H2Œî/Suz12Œî	chr12	8.67369			Suv39H1/H2Œî/Suz12Œî	chr12	8.47222
Suv39H1/H2Œî/Suz12Œî	chr12_2	6.76464			Suv39H1/H2Œî/Suz12Œî	chr12_2	4.93515
Suv39H1/H2Œî/Suz12Œî	chr13	10.8249			Suv39H1/H2Œî/Suz12Œî	chr13	10.3537
Suv39H1/H2Œî/Suz12Œî	chr14	13.575			Suv39H1/H2Œî/Suz12Œî	chr14	12.7918
Suv39H1/H2Œî/Suz12Œî	chr14_2	13.6202			Suv39H1/H2Œî/Suz12Œî	chr14_2	11.642
Suv39H1/H2Œî/Suz12Œî	chr15	9.87813			Suv39H1/H2Œî/Suz12Œî	chr15	8.25596
Suv39H1/H2Œî/Suz12Œî	chr15_2	11.3458			Suv39H1/H2Œî/Suz12Œî	chr15_2	9.18483
Suv39H1/H2Œî/Suz12Œî	chr16	8.96081			Suv39H1/H2Œî/Suz12Œî	chr16	6.66918
Suv39H1/H2Œî/Suz12Œî	chr16_2	9.25514			Suv39H1/H2Œî/Suz12Œî	chr16_2	5.69215
Suv39H1/H2Œî/Suz12Œî	chr17	11.6432			Suv39H1/H2Œî/Suz12Œî	chr17	10.7732
Suv39H1/H2Œî/Suz12Œî	chr17_2	17.1291			Suv39H1/H2Œî/Suz12Œî	chr17_2	12.3733
Suv39H1/H2Œî/Suz12Œî	chr19	9.35899			Suv39H1/H2Œî/Suz12Œî	chr19	7.44171
Suv39H1/H2Œî/Suz12Œî	chr19_2	9.98122			Suv39H1/H2Œî/Suz12Œî	chr19_2	8.14897
Suv39H1/H2Œî/Suz12Œî	chr1_2	14.1933			Suv39H1/H2Œî/Suz12Œî	chr1_2	9.76885
Suv39H1/H2Œî/Suz12Œî	chr2	11.0908			Suv39H1/H2Œî/Suz12Œî	chr2	7.4125
Suv39H1/H2Œî/Suz12Œî	chr20	16.0023			Suv39H1/H2Œî/Suz12Œî	chr20	13.0362
Suv39H1/H2Œî/Suz12Œî	chr20_2	11.343			Suv39H1/H2Œî/Suz12Œî	chr20_2	10.7001
Suv39H1/H2Œî/Suz12Œî	chr21	11.0149			Suv39H1/H2Œî/Suz12Œî	chr21	9.53215
Suv39H1/H2Œî/Suz12Œî	chr22	9.90509			Suv39H1/H2Œî/Suz12Œî	chr22	4.58293
Suv39H1/H2Œî/Suz12Œî	chr2_2	8.99677			Suv39H1/H2Œî/Suz12Œî	chr2_2	7.01001
Suv39H1/H2Œî/Suz12Œî	chr3	16.9852			Suv39H1/H2Œî/Suz12Œî	chr3	13.4926
Suv39H1/H2Œî/Suz12Œî	chr3_2	18.7181			Suv39H1/H2Œî/Suz12Œî	chr3_2	13.1735
Suv39H1/H2Œî/Suz12Œî	chr4	15.709			Suv39H1/H2Œî/Suz12Œî	chr4	13.6929
Suv39H1/H2Œî/Suz12Œî	chr5	13.8396			Suv39H1/H2Œî/Suz12Œî	chr5	10.5478
Suv39H1/H2Œî/Suz12Œî	chr5_2	15.1616			Suv39H1/H2Œî/Suz12Œî	chr5_2	9.57802
Suv39H1/H2Œî/Suz12Œî	chr6	13.8615			Suv39H1/H2Œî/Suz12Œî	chr6	10.7258
Suv39H1/H2Œî/Suz12Œî	chr6_2	11.8794			Suv39H1/H2Œî/Suz12Œî	chr6_2	9.90965
Suv39H1/H2Œî/Suz12Œî	chr7	17.0798			Suv39H1/H2Œî/Suz12Œî	chr7	13.3792
Suv39H1/H2Œî/Suz12Œî	chr7_2	22.6077			Suv39H1/H2Œî/Suz12Œî	chr7_2	15.034
Suv39H1/H2Œî/Suz12Œî	chr8	11.1342			Suv39H1/H2Œî/Suz12Œî	chr8	8.82253
Suv39H1/H2Œî/Suz12Œî	chr8_2	14.0374			Suv39H1/H2Œî/Suz12Œî	chr8_2	10.4228
Suv39H1/H2Œî/Suz12Œî	chr9	23.6886			Suv39H1/H2Œî/Suz12Œî	chr9	17.9564
Suv39H1/H2Œî/Suz12Œî	chr9_2	17.9699			Suv39H1/H2Œî/Suz12Œî	chr9_2	11.8912
Suv39H1/H2Œî/Suz12Œî	chrX	14.819			Suv39H1/H2Œî/Suz12Œî	chrX	11.5156
SETDB1Œî	chr1	10.8539			SETDB1Œî	chr1	11.5838
SETDB1Œî	chr10	7.38421			SETDB1Œî	chr10	8.09143
SETDB1Œî	chr10_2	8.24083			SETDB1Œî	chr10_2	8.90316
SETDB1Œî	chr11	11.8779			SETDB1Œî	chr11	15.7278
SETDB1Œî	chr11_2	11.745			SETDB1Œî	chr11_2	14.3297
SETDB1Œî	chr12_2	6.93785			SETDB1Œî	chr12_2	7.01169
SETDB1Œî	chr13	8.52559			SETDB1Œî	chr13	11.8358
SETDB1Œî	chr14	8.30229			SETDB1Œî	chr14	13.1308
SETDB1Œî	chr14_2	8.83328			SETDB1Œî	chr14_2	12.5258
SETDB1Œî	chr15	10.6966			SETDB1Œî	chr15	13.7944
SETDB1Œî	chr15_2	8.311			SETDB1Œî	chr15_2	13.5367
SETDB1Œî	chr16	6.85397			SETDB1Œî	chr16	7.02462
SETDB1Œî	chr16_2	8.45856			SETDB1Œî	chr16_2	8.26502
SETDB1Œî	chr17	14.3451			SETDB1Œî	chr17	15.5549
SETDB1Œî	chr17_2	12.8856			SETDB1Œî	chr17_2	16.4658
SETDB1Œî	chr19	7.38172			SETDB1Œî	chr19	8.74443
SETDB1Œî	chr19_2	11.3077			SETDB1Œî	chr19_2	14.8122
SETDB1Œî	chr1_2	11.2819			SETDB1Œî	chr1_2	13.5951
SETDB1Œî	chr2	6.97683			SETDB1Œî	chr2	11.1828
SETDB1Œî	chr20	10.454			SETDB1Œî	chr20	12.2446
SETDB1Œî	chr20_2	9.20155			SETDB1Œî	chr20_2	12.3299
SETDB1Œî	chr21	5.46532			SETDB1Œî	chr21	5.45168
SETDB1Œî	chr22	12.1743			SETDB1Œî	chr22	10.404
SETDB1Œî	chr2_2	8.49366			SETDB1Œî	chr2_2	9.88707
SETDB1Œî	chr3	15.0521			SETDB1Œî	chr3	19.4443
SETDB1Œî	chr3_2	13.6071			SETDB1Œî	chr3_2	16.0717
SETDB1Œî	chr4	11.2633			SETDB1Œî	chr4	12.9168
SETDB1Œî	chr5	8.81085			SETDB1Œî	chr5	11.3131
SETDB1Œî	chr5_2	13.2961			SETDB1Œî	chr5_2	14.6023
SETDB1Œî	chr6	11.0547			SETDB1Œî	chr6	14.9045
SETDB1Œî	chr6_2	10.0854			SETDB1Œî	chr6_2	15.0345
SETDB1Œî	chr7	10.1946			SETDB1Œî	chr7	11.5937
SETDB1Œî	chr7_2	16.2571			SETDB1Œî	chr7_2	20.8206
SETDB1Œî	chr8	10.2966			SETDB1Œî	chr8	12.5819
SETDB1Œî	chr8_2	9.20859			SETDB1Œî	chr8_2	11.45
SETDB1Œî	chr9	11.0953			SETDB1Œî	chr9	10.7922
SETDB1Œî	chr9_2	12.5885			SETDB1Œî	chr9_2	13.7813
SETDB1Œî	chrX	8.43686			SETDB1Œî	chrX	10.731
