# Supplementary material for: Heterochromatin boundaries maintain centromere position, size and number
Source: Nat Struct Mol Biol. 2025 Nov 25;33(2):220–34. doi: 10.1038/s41594-025-01706-2 (PMC7618434; doi:10.1038/s41594-025-01706-2)
Supplement: Supplementary file 9 — mFISH source data. [file 41594_2025_1706_MOESM9_ESM.xlsx]

## Sheet: Extended Data Fig 9
mFISH Translocations/Breakages Extended Fig 9b
4p13	1	2	3	4	5	6	7	8	9	10	11	12	13	14	15	16	17	18	19	20	21	22	X
1
2										1
3
4
5
6
7																						20
8
9
10
11
12
13															1	2
14																						2
15														2
16
17
18		1
19
20
21
22
X										21
Fragmented		1							1				19		1
Suv39 H1/H2	1	2	3	4	5	6	7	8	9	10	11	12	13	14	15	16	17	18	19	20	21	22	X
1
2
3															1
4
5										4
6
7																						20
8
9																			1
10				1
11
12
13							1	3		1		1
14																						2
15										1					1
16
17																		19
18
19													1
20
21												1
22									1
X										20
Fragmented			1	1			3		1			2	17				10
Suv39H1/H2/SUZ12	1	2	3	4	5	6	7	8	9	10	11	12	13	14	15	16	17	18	19	20	21	22	X
1
2
3
4
5										20
6
7																						19
8
9
10
11									1													1
12				1					2				1
13								1	17							1
14															1
15											1
16
17																		20
18								1
19
20
21
22
X										20
Fragmented		1							1	1			11		2		7		1		1
SETDB1	1	2	3	4	5	6	7	8	9	10	11	12	13	14	15	16	17	18	19	20	21	22	X
1
2
3
4					19
5
6
7										2												18
8																						20
9		2
10
11
12
13
14
15
16
17
18
19
20
21
22
X										19
Fragmented		1							1				19		1
DNMT3B	1	2	3	4	5	6	7	8	9	10	11	12	13	14	15	16	17	18	19	20	21	22	X
1
2
3
4		1			20																1
5
6			1													1
7																						17
8																	1					20
9
10												1
11								1	1	1
12																				1
13								1
14
15											19
16
17											1
18
19			1
20
21
22
X										19
Fragmented			1	1		1					3	5	19
SETDB1/DNMT3B	1	2	3	4	5	6	7	8	9	10	11	12	13	14	15	16	17	18	19	20	21	22	X
1
2
3
4					20
5
6
7																						18
8																						20
9
10
11																						1
12
13
14
15
16
17
18
19
20
21
22
X										20
Fragmented							1		2	1	3		20				1
